# Supplementary material for: Methanosuratincola petrocarbonis gen. nov., sp. nov., a methyl-reducing methanogen isolated from Shengli oil field, and proposal of Methanosuratincolaceae fam. nov., Methanosuratincolales ord. nov. and Methanosuratincolia classis nov. in the phylum Thermoproteota
Source: Int J Syst Evol Microbiol. 2025 Jul 10;75(7):006839. doi: 10.1099/ijsem.0.006839 (PMC12244365; doi:10.1099/ijsem.0.006839)
Supplement: Uncited Supplementary Material 2. [file ijsem-75-06839-s002.xlsx]

## Sheet: Table S2
Supplementary Table 2. Pairwise 16S rRNA gene identity among different phylogenetic groups within the Thermoproteota.
16S rRNA similarity		c__Bathyarchaeia	c__Bathyarchaeia	c__Korarchaeia	c__Korarchaeia	c__Korarchaeia	c__Korarchaeia	c__Methanosuratincolia	c__Methanosuratincolia	c__Methanosuratincolia	c__Methanosuratincolia	c__Methanosuratincolia	c__Methanosuratincolia	c__Methanosuratincolia	c__Methanosuratincolia	c__Methanosuratincolia	c__Methanosuratincolia	c__Methanosuratincolia	c__Nitrososphaeria	c__Nitrososphaeria	c__Nitrososphaeria	c__Nitrososphaeria	c__Nitrososphaeria	c__Nitrososphaeria	c__Thermoproteia	c__Thermoproteia	c__Thermoproteia	c__Thermoproteia	c__Thermoproteia	c__Thermoproteia	c__Thermoproteia
		Ca._Bathyarchaeum_tardum_GCA_029762755.1	Ca._Bathyarchaeota_archaeon_BA2	Ca._Korarchaeum_cryptofilum_OPF8_GCF_000019605.1	Ca._Korarchaeum_cryptofilum_WS_GCF_003948265.1	Ca._Methanodesulfokora_sp._KUA_Bin04_GCA_023269865.1	Ca._Methanodesulfokora_washburnensis_MDKW_RCOS01000080	Ca._Methanomethyliaceae_archaeon_SKYB85	Ca._Methanomethyliaceae_archaeon_SPRUC	Ca._Methanomethylicia_archaeon_LCB024-038	Ca._Methanomethylicus_mesodigestus_V2	Ca._Methanomethylicus_oleisabuli_V3	Ca._Methanosuratincola_petrocarbonis_MAG-1	Ca._Methanosuratincola_subterraneus_Ch88	Ca._Verstraetearchaeota_archaeon_Bin_S2	Ca._Verstraetearchaeota_archaeon_DRTY-6_bin_144	Ca_Methanosuratincola_verstraetei_LCB70	Methanosuratincola_petrocarbonis_LWZ-6	Nitrosarchaeum_koreense_MY1	Ca_Nitrosocosmicus_arcticus	Conexivisphaera_calidus_NAS-02	Nitrosopumilus_maritimus_SCM1	Nitrososphaera_viennensis_EN76	Nitrosopumilus_adriaticus_NF5	Desulfurococcus_fermentans_Z-1312	Infirmifilum_lucidum_strain_3507LT	Aeropyrum_camini_JCM_12091	Sulfolobus_acidocaldarius_strain_DSM_639	Desulfurococcus_mucosus_DSM_2162	Infirmifilum_uzonense_strain_1807-2	Pyrodictium_delaneyi_strain_Su06
c__Bathyarchaeia	Ca._Bathyarchaeum_tardum_GCA_029762755.1	100	90.3	76.54	76.41	76.38	76.78	82	81.93	82.73	81.92	82.48	83.28	81.97	83.34	83.41	81.9	82.04	77.41	79.73	81.12	77.09	79.48	77.49	80.07	82.2	79.19	78.9	80.35	82.19	81.15
c__Bathyarchaeia	Ca._Bathyarchaeota_archaeon_BA2	90.3	100	79.8	79.8	80.83	81.09	84.04	83.55	83.94	82.31	82.89	84.3	82.75	84.88	84.56	82.72	82.68	78.68	81.78	82.48	78.29	82.15	79.09	82.67	84.93	82.17	81.58	83.88	84.9	84.55
c__Korarchaeia	Ca._Korarchaeum_cryptofilum_OPF8_GCF_000019605.1	76.54	79.8	100	99.8	92.13	92.13	78.94	78.37	80.8	77.34	77.49	79.55	77.9	78.86	79.2	77.79	77.9	76.28	75.77	79.93	73.6	77.67	73.73	77.76	80.4	77.62	78.32	79.91	80.32	82.47
c__Korarchaeia	Ca._Korarchaeum_cryptofilum_WS_GCF_003948265.1	76.41	79.8	99.8	100	92.07	92.07	78.88	78.23	80.69	77.41	77.42	79.47	77.84	78.73	79.41	77.73	77.84	76.19	75.7	79.8	73.53	77.6	73.67	77.67	80.33	77.6	78.39	79.91	80.38	82.47
c__Korarchaeia	Ca._Methanodesulfokora_sp._KUA_Bin04_GCA_023269865.1	76.38	80.83	92.13	92.07	100	99.13	79.28	78.49	81.12	77.7	77.65	79.42	77.67	79.56	79.78	77.67	77.59	76.8	76.48	78.86	74.02	77.75	74.39	77.33	81.16	77.98	77.99	78.59	80.49	82.47
c__Korarchaeia	Ca._Methanodesulfokora_washburnensis_MDKW_RCOS01000080	76.78	81.09	92.13	92.07	99.13	100	79.57	78.56	81.12	77.95	77.9	79.88	78.06	79.5	80.08	78.06	77.99	76.71	76.75	79.06	74.03	77.95	74.3	77.33	80.77	77.66	77.94	78.59	80.3	82.09
c__Methanosuratincolia	Ca._Methanomethyliaceae_archaeon_SKYB85	82	84.04	78.94	78.88	79.28	79.57	100	89.73	93.07	88.55	88.61	91.11	89.4	86.33	91.11	89.47	89.4	76.37	78.2	81.6	76.1	79.41	76.36	83.4	84.82	82.84	81.25	83.33	85.1	84.75
c__Methanosuratincolia	Ca._Methanomethyliaceae_archaeon_SPRUC	81.93	83.55	78.37	78.23	78.49	78.56	89.73	100	90.15	95.26	94.79	94.66	94.66	83.31	94.59	94.73	94.59	77.63	79.12	80.55	77.53	79.69	77.86	82.01	83.08	80.52	80.04	81.58	83.08	82.56
c__Methanosuratincolia	Ca._Methanomethylicia_archaeon_LCB024-038	82.73	83.94	80.8	80.69	81.12	81.12	93.07	90.15	100	89.75	89.25	90.77	90.17	86.71	91.95	90.17	89.97	79.18	81.98	83.3	79.23	82.81	79.33	84.14	86.67	85.63	82.28	84.7	86.06	85.88
c__Methanosuratincolia	Ca._Methanomethylicus_mesodigestus_V2	81.92	82.31	77.34	77.41	77.7	77.95	88.55	95.26	89.75	100	99.2	94.19	95.26	83.43	93.52	95.19	95.06	77.27	78.38	78.84	76.68	78.6	76.75	80.99	82.09	79.73	79.89	81.42	81.94	82.57
c__Methanosuratincolia	Ca._Methanomethylicus_oleisabuli_V3	82.48	82.89	77.49	77.42	77.65	77.9	88.61	94.79	89.25	99.2	100	93.99	94.79	83.63	93.32	94.72	94.72	77.58	78.7	78.95	76.95	78.8	77.15	80.99	82.35	79.61	80.21	81.38	82.11	82.62
c__Methanosuratincolia	Ca._Methanosuratincola_petrocarbonis_MAG-1	83.28	84.3	79.55	79.47	79.42	79.88	91.11	94.66	90.77	94.19	93.99	100	95.59	85.2	97.33	95.53	95.79	78.61	79.27	81.86	77.69	79.53	77.95	83.24	84.7	82.17	80.95	83.34	84.52	84.04
c__Methanosuratincolia	Ca._Methanosuratincola_subterraneus_Ch88	81.97	82.75	77.9	77.84	77.67	78.06	89.4	94.66	90.17	95.26	94.79	95.59	100	84.14	93.45	99.93	99.67	77.88	78.79	80.21	76.97	79.02	77.37	82.01	83.68	80.39	80.52	82.1	83.61	83.53
c__Methanosuratincolia	Ca._Verstraetearchaeota_archaeon_Bin_S2	83.34	84.88	78.86	78.73	79.56	79.5	86.33	83.31	86.71	83.43	83.63	85.2	84.14	100	85.15	84.15	83.93	76.93	78.59	82.7	76.15	79.52	76.55	84.01	87.35	84.07	82.29	85.1	87.23	86.13
c__Methanosuratincolia	Ca._Verstraetearchaeota_archaeon_DRTY-6_bin_144	83.41	84.56	79.2	79.41	79.78	80.08	91.11	94.59	91.95	93.52	93.32	97.33	93.45	85.15	100	93.39	93.65	78.44	79.16	81.82	77.5	79.99	77.83	82.93	84.21	82.28	81.78	83.01	84.11	83.94
c__Methanosuratincolia	Ca_Methanosuratincola_verstraetei_LCB70	81.9	82.72	77.79	77.73	77.67	78.06	89.47	94.73	90.17	95.19	94.72	95.53	99.93	84.15	93.39	100	99.6	77.8	78.86	80.29	76.91	79.07	77.31	82.04	83.61	80.25	80.54	82.1	83.54	83.45
c__Methanosuratincolia	Methanosuratincola_petrocarbonis_LWZ-6	82.04	82.68	77.9	77.84	77.59	77.99	89.4	94.59	89.97	95.06	94.72	95.79	99.67	83.93	93.65	99.6	100	78.21	78.75	80.35	77.17	79	77.5	81.73	83.54	80.32	80.34	81.86	83.4	83.21
c__Nitrososphaeria	Nitrosarchaeum_koreense_MY1	77.41	78.68	76.28	76.19	76.8	76.71	76.37	77.63	79.18	77.27	77.58	78.61	77.88	76.93	78.44	77.8	78.21	100	86.09	78.13	96.62	84.99	97.43	76.72	76.27	72.8	73.9	75.6	75.65	74.5
c__Nitrososphaeria	Ca_Nitrosocosmicus_arcticus	79.73	81.78	75.77	75.7	76.48	76.75	78.2	79.12	81.98	78.38	78.7	79.27	78.79	78.59	79.16	78.86	78.75	86.09	100	80.15	85.7	95.44	86.04	76.7	78.83	73.64	77.38	76.43	78.74	77.57
c__Nitrososphaeria	Conexivisphaera_calidus_NAS-02	81.12	82.48	79.93	79.8	78.86	79.06	81.6	80.55	83.3	78.84	78.95	81.86	80.21	82.7	81.82	80.29	80.35	78.13	80.15	100	78.1	81.8	78.24	82.37	83.98	83.28	80.29	83.3	83.52	84.15
c__Nitrososphaeria	Nitrosopumilus_maritimus_SCM1	77.09	78.29	73.6	73.53	74.02	74.03	76.1	77.53	79.23	76.68	76.95	77.69	76.97	76.15	77.5	76.91	77.17	96.62	85.7	78.1	100	84.71	98.84	74.6	75.3	70.73	73.45	74.34	74.5	74.72
c__Nitrososphaeria	Nitrososphaera_viennensis_EN76	79.48	82.15	77.67	77.6	77.75	77.95	79.41	79.69	82.81	78.6	78.8	79.53	79.02	79.52	79.99	79.07	79	84.99	95.44	81.8	84.71	100	85.37	78.19	80	75.11	78.51	78.32	79.93	79.54
c__Nitrososphaeria	Nitrosopumilus_adriaticus_NF5	77.49	79.09	73.73	73.67	74.39	74.3	76.36	77.86	79.33	76.75	77.15	77.95	77.37	76.55	77.83	77.31	77.5	97.43	86.04	78.24	98.84	85.37	100	74.89	75.4	71.28	73.41	74.6	74.85	75.2
c__Thermoproteia	Desulfurococcus_fermentans_Z-1312	80.07	82.67	77.76	77.67	77.33	77.33	83.4	82.01	84.14	80.99	80.99	83.24	82.01	84.01	82.93	82.04	81.73	76.72	76.7	82.37	74.6	78.19	74.89	100	85.99	87.37	85.07	95.05	86.38	89.43
c__Thermoproteia	Infirmifilum_lucidum_strain_3507LT	82.2	84.93	80.4	80.33	81.16	80.77	84.82	83.08	86.67	82.09	82.35	84.7	83.75	87.35	84.21	83.69	83.54	76.27	78.83	83.98	75.3	80	75.4	85.99	100	86.89	84.77	87.72	97.6	89.8
c__Thermoproteia	Aeropyrum_camini_JCM_12091	79.19	82.17	77.62	77.6	77.98	77.66	82.84	80.52	85.63	79.73	79.61	82.17	80.39	84.07	82.28	80.25	80.32	72.8	73.64	83.28	70.73	75.11	71.28	87.37	86.89	100	85.4	91.7	86.91	92.58
c__Thermoproteia	Sulfolobus_acidocaldarius_strain_DSM_639	78.9	81.58	78.32	78.39	77.99	77.94	81.25	80.04	82.28	79.89	80.21	80.95	80.52	82.29	81.78	80.67	80.34	73.9	77.38	80.29	73.45	78.51	73.41	85.07	84.77	85.4	100	87.16	84.36	87.18
c__Thermoproteia	Desulfurococcus_mucosus_DSM_2162	80.35	83.88	79.91	79.91	78.59	78.59	83.33	81.58	84.7	81.42	81.38	83.34	82.1	85.1	83.01	82.1	81.86	75.6	76.43	83.3	74.34	78.32	74.6	95.05	87.72	91.7	87.16	100	87.47	92.66
c__Thermoproteia	Infirmifilum_uzonense_strain_1807-2	82.19	84.9	80.32	80.38	80.49	80.3	85.1	83.08	86.06	81.94	82.11	84.52	83.61	87.23	84.11	83.54	83.48	75.65	78.74	83.52	74.5	79.93	74.85	86.38	97.6	86.91	84.36	87.47	100	89.25
c__Thermoproteia	Pyrodictium_delaneyi_strain_Su06	81.15	84.55	82.47	82.47	82.47	82.09	84.75	82.56	85.88	82.57	82.62	84.04	83.53	86.13	83.94	83.45	83.21	74.5	77.57	84.15	74.72	79.54	75.2	89.43	89.8	92.58	87.18	92.66	89.25	100

## Sheet: Table S3
Supplementary Table 3. Average nucleotide identity (ANI) among different phylogenetic groups within the Thermoproteota.
ANI		c__Bathyarchaeia	c__Bathyarchaeia	c__Bathyarchaeia	c__Bathyarchaeia	c__Korarchaeia	c__Korarchaeia	c__Korarchaeia	c__Korarchaeia	c__Korarchaeia	c__Methanosuratincolia	c__Methanosuratincolia	c__Methanosuratincolia	c__Methanosuratincolia	c__Methanosuratincolia	c__Methanosuratincolia	c__Methanosuratincolia	c__Methanosuratincolia	c__Methanosuratincolia	c__Methanosuratincolia	c__Methanosuratincolia	c__Methanosuratincolia	c__Methanosuratincolia	c__Methanosuratincolia	c__Nitrososphaeria	c__Nitrososphaeria	c__Nitrososphaeria	c__Nitrososphaeria	c__Nitrososphaeria	c__Nitrososphaeria	c__Thermoproteia	c__Thermoproteia	c__Thermoproteia	c__Thermoproteia	c__Thermoproteia	c__Thermoproteia	c__Thermoproteia	c__Thermoproteia	c__Thermoproteia	c__Thermoproteia	c__Thermoproteia
		Ca._Bathyarchaeota_archaeon_B17_G17_GCA_003662645.1	Ca._Bathyarchaeota_archaeon_RBG_16_48_13_GCA_001775995.1	Ca._Bathyarchaeum_tardum_GCA_029762755.1	Ca._Bathyarchaeota_archaeon_BA2_GCA_001399795.1	Ca._Methanodesulfokora_washburnensis_LCB3_Ga0597343_contigs	Ca._Korarchaeum_cryptofilum_WS_GCF_003948265.1	Ca._Korarchaeum_cryptofilum_OPF8_GCF_000019605.1	Ca._Methanodesulfokora_sp._KUA_Bin04_GCA_023269865.1	Ca._Methanodesulfokores_washburnensis_MDKW_GCF_003947435.1	Ca._Verstraetearchaeota_archaeon_Bin_S2_GCA_020833005.1	Ca_Methanosuratincola_verstraetei_LCB70	Methanosuratincola_petrocarbonis_LWZ-6	Ca._Methanomethylicia_archaeon_S9B5_HD70_GCA_029259155.1	Ca._Methanomethylicus_mesodigestus_GCA_001717035.1	Ca._Culexarchaeum_yellowstonense_YNP-LCB-24GCA_024707015.1	Ca._Methanomethyliaceae_archaeon_SKYB85_GCA_025057955.1	Ca._Methanomethylicus_oleisabuli_GCA_001717025.1	Ca._Methanosuratincola_subterraneus_GCA_004028775.1	Ca._Culexmicrobium_cathedralense_GB-1867-005_GCA_025061115.1	Ca._Methanomethyliaceae_archaeon_SPRUCE_GCA_015660995.1	Ca._Nezhaarchaeales_B19_G17_GCA_003650865.1	Ca._Methanomethylicia_archaeon_LCB024-038_GCA_024461155.1	Ca._Methanosuratincola_petrocarbonis_MAG-1_GCA_014361425.1	Nitrosarchaeum_koreense_MY1_GCF_000220175.1	Nitrosocosmicus_arcticus_GCF_007826885.1	Conexivisphaera_calida_GCF_013340765.1_NAS2_1.0_genomic	Nitrosopumilus_adriaticus_GCF_000956175.1	Nitrososphaera_viennensis_GCF_000698785.1	Nitrosopumilus_maritimus_GCF_000018465.1	Desulfurococcus_fermentans_GCF_000231015.2	Infirmifilum_uzonense_GCF_000993805.1	Pyrodictium_delaneyi_GCF_001412615.1	Saccharolobus_shibatae_GCF_019175345.1	Sulfolobus_acidocaldarius_GCF_000012285.1	Thermosphaera_aggregans_GCF_000092185.1	Desulfurococcus_mucosus_GCF_000186365.1	Metallosphaera_cuprina_GCF_000204925.1	Thermofilum_adornatum_GCF_000446015.1	Aeropyrum_camini_GCF_000591035.1	Infirmifilum_lucidum_GCF_014876775.1
c__Bathyarchaeia	Ca._Bathyarchaeota_archaeon_B17_G17_GCA_003662645.1	100	62.95	62.5582	65.596	61.681	61.375	60.9733	61.2462	61.319	61.5952	62.6891	62.5356	62.3262	61.9798	62.2242	60.4412	61.8321	62.7306	62.969	61.2421	62.8326	60.4125	62.0714	61.4667	60.52	62.4463	56.15	61.7056	59.025	60.3533	61.4091	61.18	59.9714	59.75	61.4818	61.3826	59.5615	60.8261	61.5857	62.79
c__Bathyarchaeia	Ca._Bathyarchaeota_archaeon_RBG_16_48_13_GCA_001775995.1	62.95	100	63.775	62.6061	63.1895	64.5294	63.2636	61.27	64.1294	62.8769	64.0868	64.841	64.1225	63.5821	63.9931	63.1724	64.6192	63.1846	64.2028	64.287	60.5684	64.3565	63.8513	62.9167	64.5706	64.7261	63.6364	64.6875	64.1545	65.57	65.7437	66.3187	67.0083	64.1067	61.5353	64.7579	64.3133	64.475	64.1579	65.6412
c__Bathyarchaeia	Ca._Bathyarchaeum_tardum_GCA_029762755.1	62.5582	63.775	100	67.4711	63.2	64.6833	61.2286	63.42	62.8	63.9103	63.1524	64.5583	62.7128	64.6867	63.74	62.7879	64.04	62.7475	63.1429	64.2667	59.5542	62.7391	63.6925	61.4939	65.8	61.3937	62.6583	62.4381	62.55	63.725	64.3143	62.4312	63.0187	62.3667	62.9846	64.69	62.76	64.8	62.8889	64.6286
c__Bathyarchaeia	Ca._Bathyarchaeota_archaeon_BA2_GCA_001399795.1	65.596	62.6061	67.4711	100	63.5857	62.1	62.1222	61.54	65.1091	62.8184	61.6867	60.9139	62.1915	61.3886	63.0095	63.9235	62.475	61.7742	63.0954	62.6111	60.9892	62.087	61.5943	63.1	59.9571	59.9571	61.9687	61.8375	62.6929	63.2562	63.27	63.0389	62.5533	63.24	61.3762	61.7382	62.4929	60.6812	63.9615	63.1375
c__Korarchaeia	Ca._Methanodesulfokora_washburnensis_LCB3_Ga0597343_contigs	61.681	63.1895	63.2	63.5857	100	70.3465	69.6277	81.0646	97.7493	67.5206	64.2241	63.7933	63.5158	63.3095	64.973	61.7167	63.1792	62.9618	64.787	62.83	62.3143	63.3571	63.6704	62.8542	63.01	63.4196	61.25	62.4273	61.2433	63.05	62.7022	64.0362	64.49	63.0173	62.8437	61.8051	65.5441	65.8318	63.404	63.7442
c__Korarchaeia	Ca._Korarchaeum_cryptofilum_WS_GCF_003948265.1	61.375	64.5294	64.6833	62.1	70.3465	100	98.7243	67.0643	73.9381	65.1062	61.7216	64.2957	62.3111	63.0708	66.405	64.3381	61.987	62.0944	62.955	62.3097	62.0152	72.9182	63.1558	70.3	68.0214	62.0341	60.5667	63.2	68.48	63.2647	64.0023	63.3667	63.9588	63.7375	62.1765	63.1557	64.4385	63.1706	63.0031	62.875
c__Korarchaeia	Ca._Korarchaeum_cryptofilum_OPF8_GCF_000019605.1	60.9733	63.2636	61.2286	62.1222	69.6277	98.7243	100	67.2542	71.73	63.8215	61.7766	62.1733	63.0414	62.975	65.4833	63.332	61.568	62.1167	63.2598	61.5	61.1111	69.3739	61.831	64.9	67.2429	62.4556	63.18	61.75	65.0667	63.1902	63.8952	63.3971	62.6857	62.3955	62.8941	62.3635	63.215	63.1132	62.9265	62.852
c__Korarchaeia	Ca._Methanodesulfokora_sp._KUA_Bin04_GCA_023269865.1	61.2462	61.27	63.42	61.54	81.0646	67.0643	67.2542	100	80.7811	63.1936	61.34	61.3118	62.9214	63.0909	64.4985	62.1	61.0462	61.8125	62.803	63.28	60.6579	62.7333	61.5	61.72	63.2	61.0684	58.1222	62.6636	60.3091	60.8667	64.3571	62.1941	61.9437	62.0474	61.505	61.8533	62.1917	62.1687	62.1048	62.0875
c__Korarchaeia	Ca._Methanodesulfokores_washburnensis_MDKW_GCF_003947435.1	61.319	64.1294	62.8	65.1091	97.7493	73.9381	71.73	80.7811	100	68.3167	62.6788	63.8189	63.396	64.1636	65.3453	62.3414	61.9593	63.1724	64.025	63.2357	62.2361	67.3229	63.5292	62.7727	63.2	64.315	62.2333	63.3533	62.0071	63.32	62.6068	64.0875	63.5273	63.175	62.4265	62.8429	64.1932	64.8222	63.676	63.4872
c__Methanosuratincolia	Ca._Verstraetearchaeota_archaeon_Bin_S2_GCA_020833005.1	61.5952	62.8769	63.9103	62.8184	67.5206	65.1062	63.8215	63.1936	68.3167	100	63.4222	64.504	63.5814	64.9353	94.574	64.2833	63.3222	62.924	66.2968	63.5469	62.5608	69.4356	62.5565	63.9647	66.7778	67.5462	62.44	68.9125	62.62	63.2392	62.6	64.1214	64.8539	63.7854	64.2303	63.3182	63.831	65.7238	63.8348	64.2776
c__Methanosuratincolia	Ca_Methanosuratincola_verstraetei_LCB70	62.6891	64.0868	63.1524	61.6867	64.2241	61.7216	61.7766	61.34	62.6788	63.4222	100	87.6224	62.7823	68.5905	63.3437	64.6412	68.625	98.7988	64.293	67.9822	63.0623	66.3871	88.3493	66.6	70.02	63.3362	67.2	62.1456	67.16	61.6379	63.595	62.818	64.4333	65.2	63.1043	63.4227	60.9231	62.8287	65.1629	62.9238
c__Methanosuratincolia	Methanosuratincola_petrocarbonis_LWZ-6	62.5356	64.841	64.5583	60.9139	63.7933	64.2957	62.1733	61.3118	63.8189	64.504	87.6224	100	62.9429	68.9046	65.3565	65.1741	68.5535	87.072	64.1466	67.8056	63.4077	67.2893	97.2438	73.4	71.5	63.5105	67.7	63.2882	67.025	62.7333	63.6217	63.9523	66.9091	65.1333	63.1788	63.6686	62.4269	63.3194	64.7417	64.5633
c__Methanosuratincolia	Ca._Methanomethylicia_archaeon_S9B5_HD70_GCA_029259155.1	62.3262	64.1225	62.7128	62.1915	63.5158	62.3111	63.0414	62.9214	63.396	63.5814	62.7823	62.9429	100	62.8582	63.7842	63.4582	63.112	63.4131	64.6029	62.9508	65.0503	64.8152	63.5422	64.16	64.6083	64.3963	63.8444	63.208	63.2077	62.5172	64.6273	64.0826	63.9412	62.184	64.064	64.6387	61.64	63.4467	63.7647	64.9462
c__Methanosuratincolia	Ca._Methanomethylicus_mesodigestus_GCA_001717035.1	61.9798	63.5821	64.6867	61.3886	63.3095	63.0708	62.975	63.0909	64.1636	64.9353	68.5905	68.9046	62.8582	100	66.2625	64.7773	82.059	68.7521	64.9146	68.1066	62.6069	65.7767	69.3047	65.3333	68.45	63.15	67.8	63.4709	66.54	62.6273	63.7091	64.1819	69.5286	68.5571	62.2323	63.5547	64.275	63.5535	64.8333	64.8889
c__Methanosuratincolia	Ca._Culexarchaeum_yellowstonense_YNP-LCB-24GCA_024707015.1	62.2242	63.9931	63.74	63.0095	64.973	66.405	65.4833	64.4985	65.3453	94.574	63.3437	65.3565	63.7842	66.2625	100	65.9936	63.1636	64.1963	66.4684	63.9345	61.8902	66.4069	65.1364	63.9263	66.6857	64.9278	62.6077	68.1667	63.2778	63.5946	63.1125	64.0333	64.4367	64.02	63.4214	64.0833	63.7207	66.3031	64.1348	64.3333
c__Methanosuratincolia	Ca._Methanomethyliaceae_archaeon_SKYB85_GCA_025057955.1	60.4412	63.1724	62.7879	63.9235	61.7167	64.3381	63.332	62.1	62.3414	64.2833	64.6412	65.1741	63.4582	64.7773	65.9936	100	64.4304	64.8578	64.1319	65.6985	61.05	72.5596	64.8171	63.0848	63.7571	66.3091	62.5222	70.0375	62.4576	63.8846	64.0375	64.2056	63.8096	63.0387	63.7565	68.0321	61.5833	65.06	66.14	63.5762
c__Methanosuratincolia	Ca._Methanomethylicus_oleisabuli_GCA_001717025.1	61.8321	64.6192	64.04	62.475	63.1792	61.987	61.568	61.0462	61.9593	63.3222	68.625	68.5535	63.112	82.059	63.1636	64.4304	100	68.4899	62.7442	67.8544	62.4349	64.7679	69.1024	66.58	66.3875	62.8462	64.3167	62.8775	66.24	64.3789	63.9958	64.7214	64.3545	65.1778	64.2115	63.0414	64.0267	63.5544	63.7913	64.5143
c__Methanosuratincolia	Ca._Methanosuratincola_subterraneus_GCA_004028775.1	62.7306	63.1846	62.7475	61.7742	62.9618	62.0944	62.1167	61.8125	63.1724	62.924	98.7988	87.072	63.4131	68.7521	64.1963	64.8578	68.4899	100	63.8311	67.5974	62.6101	66.2736	88.173	67.1	67.9667	63.332	69.4	62.6065	66.74	61.9233	63.2371	63.3061	66.9	65.7375	63.1397	63.2333	63.1059	62.5989	63.2687	63.1202
c__Methanosuratincolia	Ca._Culexmicrobium_cathedralense_GB-1867-005_GCA_025061115.1	62.969	64.2028	63.1429	63.0954	64.787	62.955	63.2598	62.803	64.025	66.2968	64.293	64.1466	64.6029	64.9146	66.4684	64.1319	62.7442	63.8311	100	63.2917	63.2211	66.8538	62.9694	63.4214	67.13	64.5365	61.4286	64.165	61.0929	64.35	64.0587	63.93	64.9625	64.74	62.6464	63.8298	64.1896	64.0696	64.5875	63.625
c__Methanosuratincolia	Ca._Methanomethyliaceae_archaeon_SPRUCE_GCA_015660995.1	61.2421	64.287	64.2667	62.6111	62.83	62.3097	61.5	63.28	63.2357	63.5469	67.9822	67.8056	62.9508	68.1066	63.9345	65.6985	67.8544	67.5974	63.2917	100	62.1449	65.452	67.6231	65.3429	71.35	63.9821	67.875	62.4894	67.26	63.248	63.7897	63.7857	67.35	66.24	62.9321	62.8771	63.075	63.2475	62.9013	63.2162
c__Methanosuratincolia	Ca._Nezhaarchaeales_B19_G17_GCA_003650865.1	62.8326	60.5684	59.5542	60.9892	62.3143	62.0152	61.1111	60.6579	62.2361	62.5608	63.0623	63.4077	65.0503	62.6069	61.8902	61.05	62.4349	62.6101	63.2211	62.1449	100	59.268	63.3561	58.04	58.0167	62.0103	57.7	61.3353	59.92	61.1242	62.025	62.3022	61.1533	59.3937	61.3949	62.2258	59.7897	62.9462	62.4689	63.1543
c__Methanosuratincolia	Ca._Methanomethylicia_archaeon_LCB024-038_GCA_024461155.1	60.4125	64.3565	62.7391	62.087	63.3571	72.9182	69.3739	62.7333	67.3229	69.4356	66.3871	67.2893	64.8152	65.7767	66.4069	72.5596	64.7679	66.2736	66.8538	65.452	59.268	100	64.1675	63.168	64.3067	73.2333	63.5767	74.1	63.5762	64.964	66.5605	64.32	63.9473	63.3169	66.0094	67.5333	64.8413	70.74	64.5429	65.5846
c__Methanosuratincolia	Ca._Methanosuratincola_petrocarbonis_MAG-1_GCA_014361425.1	62.0714	63.8513	63.6925	61.5943	63.6704	63.1558	61.831	61.5	63.5292	62.5565	88.3493	97.2438	63.5422	69.3047	65.1364	64.8171	69.1024	88.173	62.9694	67.6231	63.3561	64.1675	100	68.1	64.97	63.4841	67.29	63.6533	68.525	63.3211	63.4897	62.8529	63.05	64.2571	63.3591	63.0455	63.4111	63.0854	63.725	63.8269
c__Nitrososphaeria	Nitrosarchaeum_koreense_MY1_GCF_000220175.1	61.4667	62.9167	61.4939	63.1	62.8542	70.3	64.9	61.72	62.7727	63.9647	66.6	73.4	64.16	65.3333	63.9263	63.0848	66.58	67.1	63.4214	65.3429	58.04	63.168	68.1	100	65.2492	64.5111	76.9386	65.94	76.5807	61.8556	63.8643	63.4667	61.2167	61.775	64.94	62.6667	62.3	66.24	60.6167	61.0444
c__Nitrososphaeria	Nitrosocosmicus_arcticus_GCF_007826885.1	60.52	64.5706	65.8	59.9571	63.01	68.0214	67.2429	63.2	63.2	66.7778	70.02	71.5	64.6083	68.45	66.6857	63.7571	66.3875	67.9667	67.13	71.35	58.0167	64.3067	64.97	65.2492	100	68.9111	65.3271	67.3989	65.3944	64.56	65.79	67.3	66.1727	63.5625	65.1857	66.6333	63.4062	68.8333	67.76	63.44
c__Nitrososphaeria	Conexivisphaera_calida_GCF_013340765.1_NAS2_1.0_genomic	62.4463	64.7261	61.3937	59.9571	63.4196	62.0341	62.4556	61.0684	64.315	67.5462	63.3362	63.5105	64.3963	63.15	64.9278	66.3091	62.8462	63.332	64.5365	63.9821	62.0103	73.2333	63.4841	64.5111	68.9111	100	61.175	64.3485	70.025	63.3565	63.7261	65.614	64.6529	63.2556	64.204	64.4452	63.0033	64.7645	64.2451	65.1937
c__Nitrososphaeria	Nitrosopumilus_adriaticus_GCF_000956175.1	56.15	63.6364	62.6583	61.9687	61.25	60.5667	63.18	58.1222	62.2333	62.44	67.2	67.7	63.8444	67.8	62.6077	62.5222	64.3167	69.4	61.4286	67.875	57.7	63.5767	67.29	76.9386	65.3271	61.175	100	64.3083	79.6011	65.025	67.62	62.9833	60.9875	62.3308	63.1	65.58	63.2091	60.95	66.65	65.57
c__Nitrososphaeria	Nitrososphaera_viennensis_GCF_000698785.1	61.7056	64.6875	62.4381	61.8375	62.4273	63.2	61.75	62.6636	63.3533	68.9125	62.1456	63.2882	63.208	63.4709	68.1667	70.0375	62.8775	62.6065	64.165	62.4894	61.3353	74.1	63.6533	65.94	67.3989	64.3485	64.3083	100	65.7333	63.8083	65.3083	62.73	66.7857	64.9778	61.3778	63.7868	66.0556	64.2667	62.8462	63.0955
c__Nitrososphaeria	Nitrosopumilus_maritimus_GCF_000018465.1	59.025	64.1545	62.55	62.6929	61.2433	68.48	65.0667	60.3091	62.0071	62.62	67.16	67.025	63.2077	66.54	63.2778	62.4576	66.24	66.74	61.0929	67.26	59.92	63.5762	68.525	76.5807	65.3944	70.025	79.6011	65.7333	100	63.02	65.7429	61.3375	61.8577	62.49	63.2667	64.2	61.9375	70	63.475	62.8
c__Thermoproteia	Desulfurococcus_fermentans_GCF_000231015.2	60.3533	65.57	63.725	63.2562	63.05	63.2647	63.1902	60.8667	63.32	63.2392	61.6379	62.7333	62.5172	62.6273	63.5946	63.8846	64.3789	61.9233	64.35	63.248	61.1242	64.964	63.3211	61.8556	64.56	63.3565	65.025	63.8083	63.02	100	63.475	64.5447	63.79	64.185	66.6739	71.8997	63.8216	63.6696	65.5218	65.1933
c__Thermoproteia	Infirmifilum_uzonense_GCF_000993805.1	61.4091	65.7437	64.3143	63.27	62.7022	64.0023	63.8952	64.3571	62.6068	62.6	63.595	63.6217	64.6273	63.7091	63.1125	64.0375	63.9958	63.2371	64.0587	63.7897	62.025	66.5605	63.4897	63.8643	65.79	63.7261	67.62	65.3083	65.7429	63.475	100	64.373	64.2818	64.15	63.0593	63.702	64.45	66.5784	63.0116	68.2787
c__Thermoproteia	Pyrodictium_delaneyi_GCF_001412615.1	61.18	66.3187	62.4312	63.0389	64.0362	63.3667	63.3971	62.1941	64.0875	64.1214	62.818	63.9523	64.0826	64.1819	64.0333	64.2056	64.7214	63.3061	63.93	63.7857	62.3022	64.32	62.8529	63.4667	67.3	65.614	62.9833	62.73	61.3375	64.5447	64.373	100	65.6319	63.6512	65.157	65.4608	63.8412	64.4288	66.5768	64.9981
c__Thermoproteia	Saccharolobus_shibatae_GCF_019175345.1	59.9714	67.0083	63.0187	62.5533	64.49	63.9588	62.6857	61.9437	63.5273	64.8539	64.4333	66.9091	63.9412	69.5286	64.4367	63.8096	64.3545	66.9	64.9625	67.35	61.1533	63.9473	63.05	61.2167	66.1727	64.6529	60.9875	66.7857	61.8577	63.79	64.2818	65.6319	100	67.8055	65.4397	65.4414	66.0062	66.3306	62.9758	64.9333
c__Thermoproteia	Sulfolobus_acidocaldarius_GCF_000012285.1	59.75	64.1067	62.3667	63.24	63.0173	63.7375	62.3955	62.0474	63.175	63.7854	65.2	65.1333	62.184	68.5571	64.02	63.0387	65.1778	65.7375	64.74	66.24	59.3937	63.3169	64.2571	61.775	63.5625	63.2556	62.3308	64.9778	62.49	64.185	64.15	63.6512	67.8055	100	64.668	63.5743	65.1773	66.0632	64.0382	65.8118
c__Thermoproteia	Thermosphaera_aggregans_GCF_000092185.1	61.4818	61.5353	62.9846	61.3762	62.8437	62.1765	62.8941	61.505	62.4265	64.2303	63.1043	63.1788	64.064	62.2323	63.4214	63.7565	64.2115	63.1397	62.6464	62.9321	61.3949	66.0094	63.3591	64.94	65.1857	64.204	63.1	61.3778	63.2667	66.6739	63.0593	65.157	65.4397	64.668	100	67.0928	64.28	62.8111	65.2679	62.8025
c__Thermoproteia	Desulfurococcus_mucosus_GCF_000186365.1	61.3826	64.7579	64.69	61.7382	61.8051	63.1557	62.3635	61.8533	62.8429	63.3182	63.4227	63.6686	64.6387	63.5547	64.0833	68.0321	63.0414	63.2333	63.8298	62.8771	62.2258	67.5333	63.0455	62.6667	66.6333	64.4452	65.58	63.7868	64.2	71.8997	63.702	65.4608	65.4414	63.5743	67.0928	100	63.2967	63.55	66.0756	63.8127
c__Thermoproteia	Metallosphaera_cuprina_GCF_000204925.1	59.5615	64.3133	62.76	62.4929	65.5441	64.4385	63.215	62.1917	64.1932	63.831	60.9231	62.4269	61.64	64.275	63.7207	61.5833	64.0267	63.1059	64.1896	63.075	59.7897	64.8413	63.4111	62.3	63.4062	63.0033	63.2091	66.0556	61.9375	63.8216	64.45	63.8412	66.0062	65.1773	64.28	63.2967	100	64.3923	63.7302	64.1278
c__Thermoproteia	Thermofilum_adornatum_GCF_000446015.1	60.8261	64.475	64.8	60.6812	65.8318	63.1706	63.1132	62.1687	64.8222	65.7238	62.8287	63.3194	63.4467	63.5535	66.3031	65.06	63.5544	62.5989	64.0696	63.2475	62.9462	70.74	63.0854	66.24	68.8333	64.7645	60.95	64.2667	70	63.6696	66.5784	64.4288	66.3306	66.0632	62.8111	63.55	64.3923	100	63.9868	67.0619
c__Thermoproteia	Aeropyrum_camini_GCF_000591035.1	61.5857	64.1579	62.8889	63.9615	63.404	63.0031	62.9265	62.1048	63.676	63.8348	65.1629	64.7417	63.7647	64.8333	64.1348	66.14	63.7913	63.2687	64.5875	62.9013	62.4689	64.5429	63.725	60.6167	67.76	64.2451	66.65	62.8462	63.475	65.5218	63.0116	66.5768	62.9758	64.0382	65.2679	66.0756	63.7302	63.9868	100	63.862
c__Thermoproteia	Infirmifilum_lucidum_GCF_014876775.1	62.79	65.6412	64.6286	63.1375	63.7442	62.875	62.852	62.0875	63.4872	64.2776	62.9238	64.5633	64.9462	64.8889	64.3333	63.5762	64.5143	63.1202	63.625	63.2162	63.1543	65.5846	63.8269	61.0444	63.44	65.1937	65.57	63.0955	62.8	65.1933	68.2787	64.9981	64.9333	65.8118	62.8025	63.8127	64.1278	67.0619	63.862	100

## Sheet: Table S4
Supplementary Table 4. Average amino acid identity (AAI) among different phylogenetic groups within the Thermoproteota.
AAI		c__Bathyarchaeia	c__Bathyarchaeia	c__Bathyarchaeia	c__Bathyarchaeia	c__Korarchaeia	c__Korarchaeia	c__Korarchaeia	c__Korarchaeia	c__Korarchaeia	c__Methanosuratincolia	c__Methanosuratincolia	c__Methanosuratincolia	c__Methanosuratincolia	c__Methanosuratincolia	c__Methanosuratincolia	c__Methanosuratincolia	c__Methanosuratincolia	c__Methanosuratincolia	c__Methanosuratincolia	c__Methanosuratincolia	c__Methanosuratincolia	c__Methanosuratincolia	c__Methanosuratincolia	c__Nitrososphaeria	c__Nitrososphaeria	c__Nitrososphaeria	c__Nitrososphaeria	c__Nitrososphaeria	c__Nitrososphaeria	c__Thermoproteia	c__Thermoproteia	c__Thermoproteia	c__Thermoproteia	c__Thermoproteia	c__Thermoproteia	c__Thermoproteia	c__Thermoproteia	c__Thermoproteia	c__Thermoproteia	c__Thermoproteia
		Ca. Bathyarchaeota_archaeon_B17_G17_GCA_003662645.1	Ca. Bathyarchaeota_archaeon_BA2_GCA_001399795.1	Ca. Bathyarchaeum_tardum_GCA_029762755.1	Ca._Bathyarchaeota_archaeon_RBG_16_48_13_GCA_001775995.1	Ca._Korarchaeum_cryptofilum_WS_GCF_003948265.1	Ca._Methanodesulfokores_washburnensis_MDKW_GCF_003947435.1	Ca._Korarchaeum_cryptofilum_OPF8_GCF_000019605.1	Ca._Methanodesulfokora_sp._KUA_Bin04_GCA_023269865.1	Ca._Methanodesulfokora_washburnensis_LCB3_Ga0597343_contigs	Ca._Culexarchaeum_yellowstonense_YNP-LCB-24GCA_024707015.1	Ca._Culexmicrobium_cathedralense_GB-1867-005_GCA_025061115.1	Ca._Methanomethyliaceae_archaeon_SKYB85_GCA_025057955.1	Ca._Methanomethyliaceae_archaeon_SPRUCE_GCA_015660995.1	Ca._Methanomethylicia_archaeon_LCB024-038_GCA_024461155.1	Ca._Methanosuratincola_petrocarbonis_MAG-1_GCA_014361425.1	Ca._Verstraetearchaeota_archaeon_Bin_S2_GCA_020833005.1	Ca_Methanosuratincola_verstraetei_LCB70	Ca. Methanomethylicia_archaeon_S9B5_HD70_GCA_029259155.1	Ca. Methanomethylicus_mesodigestus_GCA_001717035.1	Ca. Methanomethylicus_oleisabuli_GCA_001717025.1	Methanosuratincola_petrocarbonis_LWZ-6	Ca. Methanosuratincola_subterraneus_GCA_004028775.1	Ca. Nezhaarchaeales_B19_G17_GCA_003650865.1	Conexivisphaera_calida_GCF_013340765.1_NAS2_1.0_genomic	Nitrosarchaeum_koreense_MY1_GCF_000220175.1	Nitrosocosmicus_arcticus_GCF_007826885.1	Nitrosopumilus_adriaticus_GCF_000956175.1	Nitrosopumilus_maritimus_GCF_000018465.1	Nitrososphaera_viennensis_GCF_000698785.1	Aeropyrum_camini_GCF_000591035.1	Desulfurococcus_fermentans_GCF_000231015.2	Desulfurococcus_mucosus_GCF_000186365.1	Infirmifilum_lucidum_GCF_014876775.1	Infirmifilum_uzonense_GCF_000993805.1	Metallosphaera_cuprina_GCF_000204925.1	Pyrodictium_delaneyi_GCF_001412615.1	Saccharolobus_shibatae_GCF_019175345.1	Sulfolobus_acidocaldarius_GCF_000012285.1	Thermofilum_adornatum_GCF_000446015.1	Thermosphaera_aggregans_GCF_000092185.1
c__Bathyarchaeia	Ca. Bathyarchaeota_archaeon_B17_G17_GCA_003662645.1	100	60.62	54.83	50.63	43.93	44.23	43.94	44.32	43.82	48.19	51.21	48.14	46.73	47.58	47.1	48.11	47.27	49.62	46.18	46.57	47.16	47.4	48.76	46.44	43.91	43.64	43.58	43.96	45.43	45.31	45.12	45.21	45.47	45.58	43.64	46.9	44.15	43.65	45.16	45.26
c__Bathyarchaeia	Ca. Bathyarchaeota_archaeon_BA2_GCA_001399795.1	60.62	100	63.21	51.57	43.94	44.41	44.04	44.04	43.84	48.3	50.41	48.04	47.1	47.56	47.1	48.31	47.44	49.31	46.53	46.69	47.28	47.49	47.45	45.16	43.92	43.38	43.76	43.8	44.99	43.34	44.78	45.13	45.13	44.71	43.52	45.45	43.2	43.11	44.8	44.83
c__Bathyarchaeia	Ca. Bathyarchaeum_tardum_GCA_029762755.1	54.83	63.21	100	50.36	42.38	42.78	42.44	42.2	42.38	46.68	47.66	46.3	45.95	45.89	45.85	46.18	45.96	47.03	45.92	45.95	45.86	45.99	45.53	43.72	43.65	42.96	43.63	43.46	44.35	42.35	42.94	42.74	43.09	43.03	41.85	43.22	42.33	42.4	43.06	42.65
c__Bathyarchaeia	Ca._Bathyarchaeota_archaeon_RBG_16_48_13_GCA_001775995.1	50.63	51.57	50.36	100	43.33	43.67	43.45	43.94	43.77	46.84	47.98	47.11	46.94	46.55	46.56	46.69	46.77	47.62	45.88	46.06	46.65	46.78	46.41	43.86	43.5	43.55	43.19	42.96	45.45	44.07	43.67	43.85	44.54	43.91	43.37	45.29	43.81	43.46	44.14	44.03
c__Korarchaeia	Ca._Korarchaeum_cryptofilum_WS_GCF_003948265.1	43.93	43.94	42.38	43.33	100	59.84	98.73	55.6	58.8	46.04	45.63	44.99	43.12	45.06	43.86	46.4	44.07	44.43	43.14	43.33	43.44	44.01	45.56	43.83	40.74	40.43	40.93	40.62	41.86	44.47	44.85	45.55	45.9	46.17	43.19	45.49	43.44	43.22	46.75	45.16
c__Korarchaeia	Ca._Methanodesulfokores_washburnensis_MDKW_GCF_003947435.1	44.23	44.41	42.78	43.67	59.84	100	58.86	83.9	97.28	47.12	45.65	44.84	43.76	45.48	44.4	47.9	44.12	44.45	43.61	44.51	44.27	44.22	45.54	43.62	41.03	40.59	41.07	41.09	41.74	44.28	45.14	45.11	45.57	45.68	42.62	45.12	43.09	42.55	47.64	44.94
c__Korarchaeia	Ca._Korarchaeum_cryptofilum_OPF8_GCF_000019605.1	43.94	44.04	42.44	43.45	98.73	58.86	100	55.43	58.46	46.11	45.31	44.74	43.1	45.02	43.46	46.1	43.57	44.41	43.15	43.24	43.29	43.5	45.38	44.06	40.72	40.43	40.99	40.61	41.87	44.36	45.04	45.69	46.2	45.8	43.22	45.59	43.27	43.19	46.65	45.49
c__Korarchaeia	Ca._Methanodesulfokora_sp._KUA_Bin04_GCA_023269865.1	44.32	44.04	42.2	43.94	55.6	83.9	55.43	100	84.57	45.16	45.68	45.2	43.37	45.56	44.14	45.82	44.05	44.46	42.84	43.55	43.93	44.12	45.46	43.87	41.07	40.64	41.72	41.46	42.06	44.8	45.37	45.44	45.73	45.85	42.93	45.64	43.19	43.17	45.82	44.94
c__Korarchaeia	Ca._Methanodesulfokora_washburnensis_LCB3_Ga0597343_contigs	43.82	43.84	42.38	43.77	58.8	97.28	58.46	84.57	100	46.98	45.9	44.47	43.56	45.19	44.18	48.02	44.17	44.32	43.65	44.35	44.18	44.22	44.95	43.55	40.68	40.49	40.85	40.82	41.4	44.36	44.79	45.27	45.87	45.39	42.28	45.07	42.78	42.44	47.3	44.66
c__Methanosuratincolia	Ca._Culexarchaeum_yellowstonense_YNP-LCB-24GCA_024707015.1	48.19	48.3	46.68	46.84	46.04	47.12	46.11	45.16	46.98	100	57.09	48.79	46.88	49.2	47.49	94.26	47.68	49.01	46.48	46.8	47.71	47.79	49.14	44.56	42.52	42.11	42.27	42.62	43.08	45.44	47.25	47.2	46.57	46.29	44.6	47.35	45.39	45.24	47.62	46.66
c__Methanosuratincolia	Ca._Culexmicrobium_cathedralense_GB-1867-005_GCA_025061115.1	51.21	50.41	47.66	47.98	45.63	45.65	45.31	45.68	45.9	57.09	100	49.54	48.07	49.41	48.51	57.24	48.26	51.4	47.46	47.83	48.44	48.42	50.86	45	43.24	42.54	42.99	42.95	43.79	46.25	47.12	47.04	46.81	46.57	45.3	48.07	46.04	45.16	46.94	46.97
c__Methanosuratincolia	Ca._Methanomethyliaceae_archaeon_SKYB85_GCA_025057955.1	48.14	48.04	46.3	47.11	44.99	44.84	44.74	45.2	44.47	48.79	49.54	100	58.47	68.42	57.74	48.55	57.81	48.73	56.65	57.35	57.62	57.93	48.53	44.4	43.08	42.94	43.02	43.08	44.21	44.81	45.33	45.5	45.98	45.97	44.91	46.49	45.69	45.69	46.53	45.7
c__Methanosuratincolia	Ca._Methanomethyliaceae_archaeon_SPRUCE_GCA_015660995.1	46.73	47.1	45.95	46.94	43.12	43.76	43.1	43.37	43.56	46.88	48.07	58.47	100	58.05	62.02	46.8	62.07	48.18	62.91	62.9	61.92	62.08	47.43	43.82	42.05	42.15	42.26	42.33	43.44	43.63	43.8	43.96	44.58	44.52	43.69	45.55	44.58	43.88	44.91	43.67
c__Methanosuratincolia	Ca._Methanomethylicia_archaeon_LCB024-038_GCA_024461155.1	47.58	47.56	45.89	46.55	45.06	45.48	45.02	45.56	45.19	49.2	49.41	68.42	58.05	100	57.4	50.8	57.46	48.08	56.12	56.56	57.43	57.5	48.55	44.46	43.5	43.4	43.21	43.24	43.99	44.6	45.08	45.52	45.57	45.86	44.88	46.41	45.46	45.57	45.5	45.54
c__Methanosuratincolia	Ca._Methanosuratincola_petrocarbonis_MAG-1_GCA_014361425.1	47.1	47.1	45.85	46.56	43.86	44.4	43.46	44.14	44.18	47.49	48.51	57.74	62.02	57.4	100	47.25	90.43	48.49	62.87	62.82	97.48	90.1	48.12	44.41	42.76	42.78	42.72	42.82	44.07	44.42	44.14	44.78	45.43	45.51	44.08	46.05	44.93	44.61	45.45	44.98
c__Methanosuratincolia	Ca._Verstraetearchaeota_archaeon_Bin_S2_GCA_020833005.1	48.11	48.31	46.18	46.69	46.4	47.9	46.1	45.82	48.02	94.26	57.24	48.55	46.8	50.8	47.25	100	47.46	49.2	46.53	46.71	47.2	47.53	48.8	44.3	42.35	41.97	42.31	42.46	43.25	45.41	47.26	47.01	46.47	46.14	44.5	47	45.03	45.04	47.59	46.47
c__Methanosuratincolia	Ca_Methanosuratincola_verstraetei_LCB70	47.27	47.44	45.96	46.77	44.07	44.12	43.57	44.05	44.17	47.68	48.26	57.81	62.07	57.46	90.43	47.46	100	48.89	62.78	62.6	89.39	98.78	48.27	44.36	42.51	42.91	42.5	42.59	43.92	44.19	44.24	44.43	45.44	45.36	44.13	45.91	44.75	44.76	45.4	44.73
c__Methanosuratincolia	Ca. Methanomethylicia_archaeon_S9B5_HD70_GCA_029259155.1	49.62	49.31	47.03	47.62	44.43	44.45	44.41	44.46	44.32	49.01	51.4	48.73	48.18	48.08	48.49	49.2	48.89	100	47.27	47.58	48.56	48.85	53.79	45.06	42.73	42.23	42.71	42.89	44.22	44.98	45.72	45.8	46.44	45.97	44.28	46.27	44.68	44.51	46.16	45.26
c__Methanosuratincolia	Ca. Methanomethylicus_mesodigestus_GCA_001717035.1	46.18	46.53	45.92	45.88	43.14	43.61	43.15	42.84	43.65	46.48	47.46	56.65	62.91	56.12	62.87	46.53	62.78	47.27	100	83.21	62.84	62.8	47.18	43.89	41.93	42.08	41.95	41.86	43.45	43.98	43.1	43.64	43.94	44.19	43.27	44.99	43.71	43.52	44.52	43.81
c__Methanosuratincolia	Ca. Methanomethylicus_oleisabuli_GCA_001717025.1	46.57	46.69	45.95	46.06	43.33	44.51	43.24	43.55	44.35	46.8	47.83	57.35	62.9	56.56	62.82	46.71	62.6	47.58	83.21	100	62.7	62.5	47.47	43.99	42.4	42.36	42.28	42.43	43.52	44.47	43.4	43.94	44.32	44.21	43.47	45.06	43.95	43.68	44.32	43.81
c__Methanosuratincolia	Methanosuratincola_petrocarbonis_LWZ-6	47.16	47.28	45.86	46.65	43.44	44.27	43.29	43.93	44.18	47.71	48.44	57.62	61.92	57.43	97.48	47.2	89.39	48.56	62.84	62.7	100	89.14	48.12	44.42	42.66	42.55	42.72	42.73	43.84	44.27	44.15	44.69	45.43	45.45	43.8	45.85	44.85	44.45	45.45	44.85
c__Methanosuratincolia	Ca. Methanosuratincola_subterraneus_GCA_004028775.1	47.4	47.49	45.99	46.78	44.01	44.22	43.5	44.12	44.22	47.79	48.42	57.93	62.08	57.5	90.1	47.53	98.78	48.85	62.8	62.5	89.14	100	48.28	44.38	42.39	42.89	42.52	42.62	43.92	44.43	44.24	44.5	45.62	45.53	44.22	46	44.95	44.65	45.65	44.89
c__Methanosuratincolia	Ca. Nezhaarchaeales_B19_G17_GCA_003650865.1	48.76	47.45	45.53	46.41	45.56	45.54	45.38	45.46	44.95	49.14	50.86	48.53	47.43	48.55	48.12	48.8	48.27	53.79	47.18	47.47	48.12	48.28	100	45.91	42.72	42.59	42.79	43.22	43.86	46.42	46.53	46.9	47.25	47.16	45.65	47.79	46.24	45.8	47.57	46.32
c__Nitrososphaeria	Conexivisphaera_calida_GCF_013340765.1_NAS2_1.0_genomic	46.44	45.16	43.72	43.86	43.83	43.62	44.06	43.87	43.55	44.56	45	44.4	43.82	44.46	44.41	44.3	44.36	45.06	43.89	43.99	44.42	44.38	45.91	100	44.48	43.76	44.27	44.67	45.59	45.25	44.22	44.89	45.08	44.84	44.05	45.76	44.47	43.96	44.76	43.97
c__Nitrososphaeria	Nitrosarchaeum_koreense_MY1_GCF_000220175.1	43.91	43.92	43.65	43.5	40.74	41.03	40.72	41.07	40.68	42.52	43.24	43.08	42.05	43.5	42.76	42.35	42.51	42.73	41.93	42.4	42.66	42.39	42.72	44.48	100	51.31	76.25	75.94	53.48	41.32	41.08	41.24	41.18	41.53	41.21	41.65	41.78	41.51	41.49	41.17
c__Nitrososphaeria	Nitrosocosmicus_arcticus_GCF_007826885.1	43.64	43.38	42.96	43.55	40.43	40.59	40.43	40.64	40.49	42.11	42.54	42.94	42.15	43.4	42.78	41.97	42.91	42.23	42.08	42.36	42.55	42.89	42.59	43.76	51.31	100	51.08	51.01	56.9	41.24	41.12	41.65	41.06	41.7	41.55	41.34	41.57	41.71	41.68	41.17
c__Nitrososphaeria	Nitrosopumilus_adriaticus_GCF_000956175.1	43.58	43.76	43.63	43.19	40.93	41.07	40.99	41.72	40.85	42.27	42.99	43.02	42.26	43.21	42.72	42.31	42.5	42.71	41.95	42.28	42.72	42.52	42.79	44.27	76.25	51.08	100	80.58	53.3	41.38	41.49	41.45	41	41.25	41.58	41.7	42.03	41.79	41.79	41.33
c__Nitrososphaeria	Nitrosopumilus_maritimus_GCF_000018465.1	43.96	43.8	43.46	42.96	40.62	41.09	40.61	41.46	40.82	42.62	42.95	43.08	42.33	43.24	42.82	42.46	42.59	42.89	41.86	42.43	42.73	42.62	43.22	44.67	75.94	51.01	80.58	100	53.56	41.4	41.48	41.57	41.18	41.37	41.44	41.75	41.8	41.62	41.64	41.27
c__Nitrososphaeria	Nitrososphaera_viennensis_GCF_000698785.1	45.43	44.99	44.35	45.45	41.86	41.74	41.87	42.06	41.4	43.08	43.79	44.21	43.44	43.99	44.07	43.25	43.92	44.22	43.45	43.52	43.84	43.92	43.86	45.59	53.48	56.9	53.3	53.56	100	42.31	42.18	42.79	42.62	42.65	41.89	43.32	42.33	42.38	42.38	42.41
c__Thermoproteia	Aeropyrum_camini_GCF_000591035.1	45.31	43.34	42.35	44.07	44.47	44.28	44.36	44.8	44.36	45.44	46.25	44.81	43.63	44.6	44.42	45.41	44.19	44.98	43.98	44.47	44.27	44.43	46.42	45.25	41.32	41.24	41.38	41.4	42.31	100	48.44	49.04	46.33	46.23	46.07	51.44	46.39	46.19	46.12	48.48
c__Thermoproteia	Desulfurococcus_fermentans_GCF_000231015.2	45.12	44.78	42.94	43.67	44.85	45.14	45.04	45.37	44.79	47.25	47.12	45.33	43.8	45.08	44.14	47.26	44.24	45.72	43.1	43.4	44.15	44.24	46.53	44.22	41.08	41.12	41.49	41.48	42.18	48.44	100	72.53	46.65	47.04	46.64	50.11	47.31	46.85	47.89	59.66
c__Thermoproteia	Desulfurococcus_mucosus_GCF_000186365.1	45.21	45.13	42.74	43.85	45.55	45.11	45.69	45.44	45.27	47.2	47.04	45.5	43.96	45.52	44.78	47.01	44.43	45.8	43.64	43.94	44.69	44.5	46.9	44.89	41.24	41.65	41.45	41.57	42.79	49.04	72.53	100	47.12	47.02	46.76	50.56	46.97	46.62	47.22	59.97
c__Thermoproteia	Infirmifilum_lucidum_GCF_014876775.1	45.47	45.13	43.09	44.54	45.9	45.57	46.2	45.73	45.87	46.57	46.81	45.98	44.58	45.57	45.43	46.47	45.44	46.44	43.94	44.32	45.43	45.62	47.25	45.08	41.18	41.06	41	41.18	42.62	46.33	46.65	47.12	100	67.86	44.42	47.35	44.93	44.57	60	46.72
c__Thermoproteia	Infirmifilum_uzonense_GCF_000993805.1	45.58	44.71	43.03	43.91	46.17	45.68	45.8	45.85	45.39	46.29	46.57	45.97	44.52	45.86	45.51	46.14	45.36	45.97	44.19	44.21	45.45	45.53	47.16	44.84	41.53	41.7	41.25	41.37	42.65	46.23	47.04	47.02	67.86	100	44.89	46.64	45.21	45.23	60.52	46.64
c__Thermoproteia	Metallosphaera_cuprina_GCF_000204925.1	43.64	43.52	41.85	43.37	43.19	42.62	43.22	42.93	42.28	44.6	45.3	44.91	43.69	44.88	44.08	44.5	44.13	44.28	43.27	43.47	43.8	44.22	45.65	44.05	41.21	41.55	41.58	41.44	41.89	46.07	46.64	46.76	44.42	44.89	100	47.93	57.96	56.78	44.83	46.69
c__Thermoproteia	Pyrodictium_delaneyi_GCF_001412615.1	46.9	45.45	43.22	45.29	45.49	45.12	45.59	45.64	45.07	47.35	48.07	46.49	45.55	46.41	46.05	47	45.91	46.27	44.99	45.06	45.85	46	47.79	45.76	41.65	41.34	41.7	41.75	43.32	51.44	50.11	50.56	47.35	46.64	47.93	100	48.02	47.78	47.26	49.93
c__Thermoproteia	Saccharolobus_shibatae_GCF_019175345.1	44.15	43.2	42.33	43.81	43.44	43.09	43.27	43.19	42.78	45.39	46.04	45.69	44.58	45.46	44.93	45.03	44.75	44.68	43.71	43.95	44.85	44.95	46.24	44.47	41.78	41.57	42.03	41.8	42.33	46.39	47.31	46.97	44.93	45.21	57.96	48.02	100	60.38	45.38	47.35
c__Thermoproteia	Sulfolobus_acidocaldarius_GCF_000012285.1	43.65	43.11	42.4	43.46	43.22	42.55	43.19	43.17	42.44	45.24	45.16	45.69	43.88	45.57	44.61	45.04	44.76	44.51	43.52	43.68	44.45	44.65	45.8	43.96	41.51	41.71	41.79	41.62	42.38	46.19	46.85	46.62	44.57	45.23	56.78	47.78	60.38	100	44.89	47.07
c__Thermoproteia	Thermofilum_adornatum_GCF_000446015.1	45.16	44.8	43.06	44.14	46.75	47.64	46.65	45.82	47.3	47.62	46.94	46.53	44.91	45.5	45.45	47.59	45.4	46.16	44.52	44.32	45.45	45.65	47.57	44.76	41.49	41.68	41.79	41.64	42.38	46.12	47.89	47.22	60	60.52	44.83	47.26	45.38	44.89	100	47.05
c__Thermoproteia	Thermosphaera_aggregans_GCF_000092185.1	45.26	44.83	42.65	44.03	45.16	44.94	45.49	44.94	44.66	46.66	46.97	45.7	43.67	45.54	44.98	46.47	44.73	45.26	43.81	43.81	44.85	44.89	46.32	43.97	41.17	41.17	41.33	41.27	42.41	48.48	59.66	59.97	46.72	46.64	46.69	49.93	47.35	47.07	47.05	100

## Sheet: Table S5
Supplementary Table 5. Global distribution of 16S rRNA gene sequences of Methanosuratincola petrocarbonis LWZ-6T in different biotopes.
Data repository	Data type	Sample accession number	Bioproject accession number	BioSample accession number	Latitude	Longitude	Organism	Description (Environment)	Biotope	Total number of sequences	Number of sequences of ‘Methanosuratincolia’	relative abundance of LWZ-6-related populations (%)
NCBI	16S rRNA	DRR057417	PRJDB4687	SAMD00049319	41.82	-87.77	anaerobic digester metagenome	Wastewater treatment plant	Anaerobic digester/reactor	56743	1	0.00176233
NCBI	16S rRNA	DRR069096	PRJDB5140	SAMD00059765	38.88	-77.02	sludge metagenome	Wastewater treatment sludges	Anaerobic digester/reactor	70859	230	0.324588
NCBI	16S rRNA	DRR069097	PRJDB5140	SAMD00059766	38.88	-77.02	sludge metagenome	Wastewater treatment sludges	Anaerobic digester/reactor	94046	56	0.0595453
NCBI	16S rRNA	DRR069098	PRJDB5140	SAMD00059767	38.88	-77.02	sludge metagenome	Wastewater treatment sludges	Anaerobic digester/reactor	86036	150	0.174346
NCBI	16S rRNA	DRR069099	PRJDB5140	SAMD00059768	38.88	-77.02	sludge metagenome	Wastewater treatment sludges	Anaerobic digester/reactor	85815	113	0.131679
NCBI	16S rRNA	DRR069100	PRJDB5140	SAMD00059769	38.88	-77.02	sludge metagenome	Wastewater treatment sludges	Anaerobic digester/reactor	75816	126	0.166192
NCBI	16S rRNA	DRR069101	PRJDB5140	SAMD00059770	38.88	-77.02	sludge metagenome	Wastewater treatment sludges	Anaerobic digester/reactor	105254	135	0.128261
NCBI	16S rRNA	DRR069102	PRJDB5140	SAMD00059771	38.88	-77.02	sludge metagenome	Wastewater treatment sludges	Anaerobic digester/reactor	93831	219	0.233398
NCBI	16S rRNA	DRR069103	PRJDB5140	SAMD00059772	38.88	-77.02	sludge metagenome	Wastewater treatment sludges	Anaerobic digester/reactor	112364	241	0.214482
NCBI	16S rRNA	DRR069104	PRJDB5140	SAMD00059773	38.88	-77.02	sludge metagenome	Wastewater treatment sludges	Anaerobic digester/reactor	94909	130	0.136973
NCBI	16S rRNA	DRR069105	PRJDB5140	SAMD00059774	38.88	-77.02	sludge metagenome	Wastewater treatment sludges	Anaerobic digester/reactor	78255	151	0.192959
NCBI	16S rRNA	DRR069106	PRJDB5140	SAMD00059775	38.88	-77.02	sludge metagenome	Wastewater treatment sludges	Anaerobic digester/reactor	87735	125	0.142474
NCBI	16S rRNA	DRR069107	PRJDB5140	SAMD00059776	38.88	-77.02	sludge metagenome	Wastewater treatment sludges	Anaerobic digester/reactor	79015	247	0.312599
NCBI	16S rRNA	DRR069108	PRJDB5140	SAMD00059777	38.88	-77.02	sludge metagenome	Wastewater treatment sludges	Anaerobic digester/reactor	104808	48	0.045798
NCBI	16S rRNA	DRR069109	PRJDB5140	SAMD00059778	38.88	-77.02	sludge metagenome	Wastewater treatment sludges	Anaerobic digester/reactor	95774	221	0.230752
NCBI	16S rRNA	DRR069110	PRJDB5140	SAMD00059779	38.88	-77.02	sludge metagenome	Wastewater treatment sludges	Anaerobic digester/reactor	96882	128	0.132119
NCBI	16S rRNA	DRR069111	PRJDB5140	SAMD00059780	38.88	-77.02	sludge metagenome	Wastewater treatment sludges	Anaerobic digester/reactor	94063	45	0.0478403
NCBI	16S rRNA	DRR069112	PRJDB5140	SAMD00059781	38.88	-77.02	sludge metagenome	Wastewater treatment sludges	Anaerobic digester/reactor	106877	285	0.266662
NCBI	16S rRNA	DRR069113	PRJDB5140	SAMD00059782	38.88	-77.02	sludge metagenome	Wastewater treatment sludges	Anaerobic digester/reactor	85821	242	0.281982
NCBI	16S rRNA	DRR069114	PRJDB5140	SAMD00059783	38.88	-77.02	sludge metagenome	Wastewater treatment sludges	Anaerobic digester/reactor	89464	296	0.330859
NCBI	16S rRNA	DRR069115	PRJDB5140	SAMD00059784	38.88	-77.02	sludge metagenome	Wastewater treatment sludges	Anaerobic digester/reactor	102637	164	0.159786
NCBI	16S rRNA	DRR069116	PRJDB5140	SAMD00059785	38.88	-77.02	sludge metagenome	Wastewater treatment sludges	Anaerobic digester/reactor	100346	99	0.0986586
NCBI	16S rRNA	DRR069117	PRJDB5140	SAMD00059786	38.88	-77.02	sludge metagenome	Wastewater treatment sludges	Anaerobic digester/reactor	92664	163	0.175904
NCBI	16S rRNA	DRR069118	PRJDB5140	SAMD00059787	38.88	-77.02	sludge metagenome	Wastewater treatment sludges	Anaerobic digester/reactor	91239	137	0.150155
NCBI	16S rRNA	DRR069119	PRJDB5140	SAMD00059788	38.88	-77.02	sludge metagenome	Wastewater treatment sludges	Anaerobic digester/reactor	107961	97	0.0898473
NCBI	16S rRNA	DRR069120	PRJDB5140	SAMD00059789	38.88	-77.02	sludge metagenome	Wastewater treatment sludges	Anaerobic digester/reactor	90360	122	0.135015
NCBI	16S rRNA	DRR069121	PRJDB5140	SAMD00059790	38.88	-77.02	sludge metagenome	Wastewater treatment sludges	Anaerobic digester/reactor	148976	177	0.118811
NCBI	16S rRNA	DRR069122	PRJDB5140	SAMD00059791	38.88	-77.02	sludge metagenome	Wastewater treatment sludges	Anaerobic digester/reactor	104517	237	0.226757
NCBI	16S rRNA	DRR069123	PRJDB5140	SAMD00059792	38.88	-77.02	sludge metagenome	Wastewater treatment sludges	Anaerobic digester/reactor	113354	244	0.215255
NCBI	16S rRNA	DRR069124	PRJDB5140	SAMD00059793	38.88	-77.02	sludge metagenome	Wastewater treatment sludges	Anaerobic digester/reactor	68238	36	0.0527565
NCBI	16S rRNA	DRR069125	PRJDB5140	SAMD00059794	38.88	-77.02	sludge metagenome	Wastewater treatment sludges	Anaerobic digester/reactor	102511	238	0.23217
NCBI	16S rRNA	DRR069126	PRJDB5140	SAMD00059795	38.88	-77.02	sludge metagenome	Wastewater treatment sludges	Anaerobic digester/reactor	97207	82	0.0843561
NCBI	16S rRNA	DRR069127	PRJDB5140	SAMD00059796	38.88	-77.02	sludge metagenome	Wastewater treatment sludges	Anaerobic digester/reactor	97877	168	0.171644
NCBI	16S rRNA	DRR069128	PRJDB5140	SAMD00059797	38.88	-77.02	sludge metagenome	Wastewater treatment sludges	Anaerobic digester/reactor	141377	85	0.0601229
NCBI	16S rRNA	DRR069129	PRJDB5140	SAMD00059798	38.88	-77.02	sludge metagenome	Wastewater treatment sludges	Anaerobic digester/reactor	87944	80	0.090967
NCBI	16S rRNA	DRR069130	PRJDB5140	SAMD00059799	38.88	-77.02	sludge metagenome	Wastewater treatment sludges	Anaerobic digester/reactor	97924	205	0.209346
NCBI	16S rRNA	DRR069131	PRJDB5140	SAMD00059800	38.88	-77.02	sludge metagenome	Wastewater treatment sludges	Anaerobic digester/reactor	102694	75	0.0730325
NCBI	16S rRNA	DRR069132	PRJDB5140	SAMD00059801	38.88	-77.02	sludge metagenome	Wastewater treatment sludges	Anaerobic digester/reactor	96628	164	0.169723
NCBI	16S rRNA	DRR069133	PRJDB5140	SAMD00059802	38.88	-77.02	sludge metagenome	Wastewater treatment sludges	Anaerobic digester/reactor	104007	112	0.107685
NCBI	16S rRNA	DRR069134	PRJDB5140	SAMD00059803	38.88	-77.02	sludge metagenome	Wastewater treatment sludges	Anaerobic digester/reactor	94805	249	0.262644
NCBI	16S rRNA	DRR069135	PRJDB5140	SAMD00059804	38.88	-77.02	sludge metagenome	Wastewater treatment sludges	Anaerobic digester/reactor	87123	132	0.15151
NCBI	16S rRNA	DRR069136	PRJDB5140	SAMD00059805	38.88	-77.02	sludge metagenome	Wastewater treatment sludges	Anaerobic digester/reactor	76012	75	0.0986686
NCBI	16S rRNA	DRR069137	PRJDB5140	SAMD00059806	38.88	-77.02	sludge metagenome	Wastewater treatment sludges	Anaerobic digester/reactor	93055	61	0.0655526
NCBI	16S rRNA	DRR069138	PRJDB5140	SAMD00059807	38.88	-77.02	sludge metagenome	Wastewater treatment sludges	Anaerobic digester/reactor	99495	441	0.443238
NCBI	16S rRNA	DRR069139	PRJDB5140	SAMD00059808	38.88	-77.02	sludge metagenome	Wastewater treatment sludges	Anaerobic digester/reactor	103176	74	0.0717221
NCBI	16S rRNA	DRR069140	PRJDB5140	SAMD00059809	38.88	-77.02	sludge metagenome	Wastewater treatment sludges	Anaerobic digester/reactor	116111	809	0.696747
NCBI	16S rRNA	DRR069141	PRJDB5140	SAMD00059810	38.88	-77.02	sludge metagenome	Wastewater treatment sludges	Anaerobic digester/reactor	91032	80	0.0878812
NCBI	16S rRNA	DRR069142	PRJDB5140	SAMD00059811	38.88	-77.02	sludge metagenome	Wastewater treatment sludges	Anaerobic digester/reactor	85397	79	0.0925091
NCBI	16S rRNA	DRR069143	PRJDB5140	SAMD00059812	38.88	-77.02	sludge metagenome	Wastewater treatment sludges	Anaerobic digester/reactor	82965	58	0.069909
NCBI	16S rRNA	DRR069144	PRJDB5140	SAMD00059813	38.88	-77.02	sludge metagenome	Wastewater treatment sludges	Anaerobic digester/reactor	89021	270	0.303299
NCBI	16S rRNA	DRR069145	PRJDB5140	SAMD00059814	38.88	-77.02	sludge metagenome	Wastewater treatment sludges	Anaerobic digester/reactor	86889	118	0.135805
NCBI	16S rRNA	DRR069146	PRJDB5140	SAMD00059815	38.88	-77.02	sludge metagenome	Wastewater treatment sludges	Anaerobic digester/reactor	95525	85	0.0889819
NCBI	16S rRNA	DRR069147	PRJDB5140	SAMD00059816	38.88	-77.02	sludge metagenome	Wastewater treatment sludges	Anaerobic digester/reactor	94644	115	0.121508
NCBI	16S rRNA	DRR069148	PRJDB5140	SAMD00059817	38.88	-77.02	sludge metagenome	Wastewater treatment sludges	Anaerobic digester/reactor	86735	179	0.206376
NCBI	16S rRNA	DRR069149	PRJDB5140	SAMD00059818	38.88	-77.02	sludge metagenome	Wastewater treatment sludges	Anaerobic digester/reactor	89086	109	0.122354
NCBI	16S rRNA	DRR069150	PRJDB5140	SAMD00059819	38.88	-77.02	sludge metagenome	Wastewater treatment sludges	Anaerobic digester/reactor	76724	321	0.418383
NCBI	16S rRNA	DRR069151	PRJDB5140	SAMD00059820	38.88	-77.02	sludge metagenome	Wastewater treatment sludges	Anaerobic digester/reactor	91039	165	0.181241
NCBI	16S rRNA	DRR069152	PRJDB5140	SAMD00059821	38.88	-77.02	sludge metagenome	Wastewater treatment sludges	Anaerobic digester/reactor	90159	119	0.131989
NCBI	16S rRNA	DRR069153	PRJDB5140	SAMD00059822	38.88	-77.02	sludge metagenome	Wastewater treatment sludges	Anaerobic digester/reactor	96737	150	0.15506
NCBI	16S rRNA	DRR069154	PRJDB5140	SAMD00059823	38.88	-77.02	sludge metagenome	Wastewater treatment sludges	Anaerobic digester/reactor	83178	205	0.246459
NCBI	16S rRNA	DRR069155	PRJDB5140	SAMD00059824	38.88	-77.02	sludge metagenome	Wastewater treatment sludges	Anaerobic digester/reactor	74528	57	0.0764813
NCBI	16S rRNA	DRR069156	PRJDB5140	SAMD00059825	38.88	-77.02	sludge metagenome	Wastewater treatment sludges	Anaerobic digester/reactor	101438	123	0.121256
NCBI	16S rRNA	DRR069157	PRJDB5140	SAMD00059826	38.88	-77.02	sludge metagenome	Wastewater treatment sludges	Anaerobic digester/reactor	89790	42	0.0467758
NCBI	16S rRNA	DRR069158	PRJDB5140	SAMD00059827	38.88	-77.02	sludge metagenome	Wastewater treatment sludges	Anaerobic digester/reactor	113368	210	0.185237
NCBI	16S rRNA	DRR069159	PRJDB5140	SAMD00059828	38.88	-77.02	sludge metagenome	Wastewater treatment sludges	Anaerobic digester/reactor	113217	81	0.071544
NCBI	16S rRNA	DRR069160	PRJDB5140	SAMD00059829	38.88	-77.02	sludge metagenome	Wastewater treatment sludges	Anaerobic digester/reactor	109047	109	0.0999569
NCBI	16S rRNA	DRR069161	PRJDB5140	SAMD00059830	38.88	-77.02	sludge metagenome	Wastewater treatment sludges	Anaerobic digester/reactor	139998	121	0.0864298
NCBI	16S rRNA	DRR069162	PRJDB5140	SAMD00059831	38.88	-77.02	sludge metagenome	Wastewater treatment sludges	Anaerobic digester/reactor	120457	106	0.0879982
NCBI	16S rRNA	DRR069163	PRJDB5140	SAMD00059832	38.88	-77.02	sludge metagenome	Wastewater treatment sludges	Anaerobic digester/reactor	101977	111	0.108848
NCBI	16S rRNA	DRR069164	PRJDB5140	SAMD00059833	38.88	-77.02	sludge metagenome	Wastewater treatment sludges	Anaerobic digester/reactor	102780	86	0.0836739
NCBI	16S rRNA	DRR069165	PRJDB5140	SAMD00059834	38.88	-77.02	sludge metagenome	Wastewater treatment sludges	Anaerobic digester/reactor	100016	84	0.0839866
NCBI	16S rRNA	DRR069166	PRJDB5140	SAMD00059835	38.88	-77.02	sludge metagenome	Wastewater treatment sludges	Anaerobic digester/reactor	146245	30	0.0205135
NCBI	16S rRNA	DRR069167	PRJDB5140	SAMD00059836	38.88	-77.02	sludge metagenome	Wastewater treatment sludges	Anaerobic digester/reactor	104335	146	0.139934
NCBI	16S rRNA	DRR069168	PRJDB5140	SAMD00059837	38.88	-77.02	sludge metagenome	Wastewater treatment sludges	Anaerobic digester/reactor	100983	43	0.0425814
NCBI	16S rRNA	DRR069169	PRJDB5140	SAMD00059838	38.88	-77.02	sludge metagenome	Wastewater treatment sludges	Anaerobic digester/reactor	199355	218	0.109353
NCBI	16S rRNA	DRR069170	PRJDB5140	SAMD00059839	38.88	-77.02	sludge metagenome	Wastewater treatment sludges	Anaerobic digester/reactor	157189	100	0.0636177
NCBI	16S rRNA	DRR069171	PRJDB5140	SAMD00059840	38.88	-77.02	sludge metagenome	Wastewater treatment sludges	Anaerobic digester/reactor	194528	560	0.287876
NCBI	16S rRNA	DRR069172	PRJDB5140	SAMD00059841	38.88	-77.02	sludge metagenome	Wastewater treatment sludges	Anaerobic digester/reactor	148982	510	0.342323
NCBI	16S rRNA	DRR069173	PRJDB5140	SAMD00059842	38.88	-77.02	sludge metagenome	Wastewater treatment sludges	Anaerobic digester/reactor	81105	110	0.135627
NCBI	16S rRNA	DRR069174	PRJDB5140	SAMD00059843	38.88	-77.02	sludge metagenome	Wastewater treatment sludges	Anaerobic digester/reactor	112469	96	0.0853569
NCBI	16S rRNA	DRR069175	PRJDB5140	SAMD00059844	38.88	-77.02	sludge metagenome	Wastewater treatment sludges	Anaerobic digester/reactor	133460	205	0.153604
NCBI	16S rRNA	DRR069176	PRJDB5140	SAMD00059845	38.88	-77.02	sludge metagenome	Wastewater treatment sludges	Anaerobic digester/reactor	95199	47	0.0493703
NCBI	16S rRNA	DRR069177	PRJDB5140	SAMD00059846	38.88	-77.02	sludge metagenome	Wastewater treatment sludges	Anaerobic digester/reactor	119263	83	0.0695941
NCBI	16S rRNA	DRR069178	PRJDB5140	SAMD00059847	38.88	-77.02	sludge metagenome	Wastewater treatment sludges	Anaerobic digester/reactor	123752	145	0.11717
NCBI	16S rRNA	DRR069179	PRJDB5140	SAMD00059848	38.88	-77.02	sludge metagenome	Wastewater treatment sludges	Anaerobic digester/reactor	112565	162	0.143917
NCBI	16S rRNA	DRR069180	PRJDB5140	SAMD00059849	38.88	-77.02	sludge metagenome	Wastewater treatment sludges	Anaerobic digester/reactor	76278	35	0.0458848
NCBI	16S rRNA	DRR069181	PRJDB5140	SAMD00059850	38.88	-77.02	sludge metagenome	Wastewater treatment sludges	Anaerobic digester/reactor	105457	66	0.0625848
NCBI	16S rRNA	DRR069182	PRJDB5140	SAMD00059851	38.88	-77.02	sludge metagenome	Wastewater treatment sludges	Anaerobic digester/reactor	84342	74	0.087738
NCBI	16S rRNA	DRR069183	PRJDB5140	SAMD00059852	38.88	-77.02	sludge metagenome	Wastewater treatment sludges	Anaerobic digester/reactor	87427	97	0.11095
NCBI	16S rRNA	DRR069184	PRJDB5140	SAMD00059853	38.88	-77.02	sludge metagenome	Wastewater treatment sludges	Anaerobic digester/reactor	126016	268	0.212671
NCBI	16S rRNA	DRR069185	PRJDB5140	SAMD00059854	38.88	-77.02	sludge metagenome	Wastewater treatment sludges	Anaerobic digester/reactor	135190	12	0.0088764
NCBI	16S rRNA	DRR069186	PRJDB5140	SAMD00059855	38.88	-77.02	sludge metagenome	Wastewater treatment sludges	Anaerobic digester/reactor	91547	459	0.501382
NCBI	16S rRNA	DRR069187	PRJDB5140	SAMD00059856	38.88	-77.02	sludge metagenome	Wastewater treatment sludges	Anaerobic digester/reactor	103170	198	0.191916
NCBI	16S rRNA	DRR069188	PRJDB5140	SAMD00059857	38.88	-77.02	sludge metagenome	Wastewater treatment sludges	Anaerobic digester/reactor	83034	37	0.0445601
NCBI	16S rRNA	DRR069189	PRJDB5140	SAMD00059858	38.88	-77.02	sludge metagenome	Wastewater treatment sludges	Anaerobic digester/reactor	99638	49	0.049178
NCBI	16S rRNA	DRR069190	PRJDB5140	SAMD00059859	38.88	-77.02	sludge metagenome	Wastewater treatment sludges	Anaerobic digester/reactor	86970	111	0.12763
NCBI	16S rRNA	DRR069191	PRJDB5140	SAMD00059860	38.88	-77.02	sludge metagenome	Wastewater treatment sludges	Anaerobic digester/reactor	101056	83	0.0821327
NCBI	16S rRNA	DRR069192	PRJDB5140	SAMD00059861	38.88	-77.02	sludge metagenome	Wastewater treatment sludges	Anaerobic digester/reactor	92880	182	0.195952
NCBI	16S rRNA	DRR069193	PRJDB5140	SAMD00059862	38.88	-77.02	sludge metagenome	Wastewater treatment sludges	Anaerobic digester/reactor	101725	96	0.0943721
NCBI	16S rRNA	DRR069194	PRJDB5140	SAMD00059863	38.88	-77.02	sludge metagenome	Wastewater treatment sludges	Anaerobic digester/reactor	114940	120	0.104402
NCBI	16S rRNA	DRR069195	PRJDB5140	SAMD00059864	38.88	-77.02	sludge metagenome	Wastewater treatment sludges	Anaerobic digester/reactor	89290	212	0.237429
NCBI	16S rRNA	DRR069196	PRJDB5140	SAMD00059865	38.88	-77.02	sludge metagenome	Wastewater treatment sludges	Anaerobic digester/reactor	87401	61	0.0697933
NCBI	16S rRNA	DRR069197	PRJDB5140	SAMD00059866	38.88	-77.02	sludge metagenome	Wastewater treatment sludges	Anaerobic digester/reactor	83461	61	0.073088
NCBI	16S rRNA	DRR069198	PRJDB5140	SAMD00059867	38.88	-77.02	sludge metagenome	Wastewater treatment sludges	Anaerobic digester/reactor	82257	38	0.0461967
NCBI	16S rRNA	DRR069199	PRJDB5140	SAMD00059868	38.88	-77.02	sludge metagenome	Wastewater treatment sludges	Anaerobic digester/reactor	83785	43	0.0513218
NCBI	16S rRNA	DRR069200	PRJDB5140	SAMD00059869	38.88	-77.02	sludge metagenome	Wastewater treatment sludges	Anaerobic digester/reactor	130515	102	0.0781519
NCBI	16S rRNA	DRR069201	PRJDB5140	SAMD00059870	38.88	-77.02	sludge metagenome	Wastewater treatment sludges	Anaerobic digester/reactor	99089	88	0.0888091
NCBI	16S rRNA	DRR069202	PRJDB5140	SAMD00059871	38.88	-77.02	sludge metagenome	Wastewater treatment sludges	Anaerobic digester/reactor	110956	35	0.031544
NCBI	16S rRNA	DRR069203	PRJDB5140	SAMD00059872	38.88	-77.02	sludge metagenome	Wastewater treatment sludges	Anaerobic digester/reactor	83446	54	0.0647125
NCBI	16S rRNA	DRR069204	PRJDB5140	SAMD00059873	38.88	-77.02	sludge metagenome	Wastewater treatment sludges	Anaerobic digester/reactor	72820	52	0.071409
NCBI	16S rRNA	DRR069205	PRJDB5140	SAMD00059874	38.88	-77.02	sludge metagenome	Wastewater treatment sludges	Anaerobic digester/reactor	97558	80	0.0820025
NCBI	16S rRNA	DRR069206	PRJDB5140	SAMD00059875	38.88	-77.02	sludge metagenome	Wastewater treatment sludges	Anaerobic digester/reactor	78370	106	0.135256
NCBI	16S rRNA	DRR069207	PRJDB5140	SAMD00059876	38.88	-77.02	sludge metagenome	Wastewater treatment sludges	Anaerobic digester/reactor	116369	36	0.0309361
NCBI	16S rRNA	DRR069208	PRJDB5140	SAMD00059877	38.88	-77.02	sludge metagenome	Wastewater treatment sludges	Anaerobic digester/reactor	111466	65	0.0583137
NCBI	16S rRNA	DRR069209	PRJDB5140	SAMD00059878	38.88	-77.02	sludge metagenome	Wastewater treatment sludges	Anaerobic digester/reactor	123531	70	0.0566659
NCBI	16S rRNA	DRR069210	PRJDB5140	SAMD00059879	38.88	-77.02	sludge metagenome	Wastewater treatment sludges	Anaerobic digester/reactor	92092	95	0.103158
NCBI	16S rRNA	DRR069211	PRJDB5140	SAMD00059880	38.88	-77.02	sludge metagenome	Wastewater treatment sludges	Anaerobic digester/reactor	105826	56	0.0529171
NCBI	16S rRNA	DRR069212	PRJDB5140	SAMD00059881	38.88	-77.02	sludge metagenome	Wastewater treatment sludges	Anaerobic digester/reactor	103002	63	0.0611639
NCBI	16S rRNA	DRR069213	PRJDB5140	SAMD00059882	38.88	-77.02	sludge metagenome	Wastewater treatment sludges	Anaerobic digester/reactor	110296	112	0.101545
NCBI	16S rRNA	DRR069214	PRJDB5140	SAMD00059883	38.88	-77.02	sludge metagenome	Wastewater treatment sludges	Anaerobic digester/reactor	109035	115	0.105471
NCBI	16S rRNA	DRR069215	PRJDB5140	SAMD00059884	38.88	-77.02	sludge metagenome	Wastewater treatment sludges	Anaerobic digester/reactor	109207	90	0.0824123
NCBI	16S rRNA	DRR069216	PRJDB5140	SAMD00059885	38.88	-77.02	sludge metagenome	Wastewater treatment sludges	Anaerobic digester/reactor	135284	356	0.26315
NCBI	16S rRNA	DRR069217	PRJDB5140	SAMD00059886	38.88	-77.02	sludge metagenome	Wastewater treatment sludges	Anaerobic digester/reactor	110342	39	0.0353447
NCBI	16S rRNA	DRR069218	PRJDB5140	SAMD00059887	38.88	-77.02	sludge metagenome	Wastewater treatment sludges	Anaerobic digester/reactor	140425	1269	0.903685
NCBI	16S rRNA	DRR069219	PRJDB5140	SAMD00059888	38.88	-77.02	sludge metagenome	Wastewater treatment sludges	Anaerobic digester/reactor	113326	41	0.0361788
NCBI	16S rRNA	DRR069220	PRJDB5140	SAMD00059889	38.88	-77.02	sludge metagenome	Wastewater treatment sludges	Anaerobic digester/reactor	112367	294	0.261643
NCBI	16S rRNA	DRR069221	PRJDB5140	SAMD00059890	38.88	-77.02	sludge metagenome	Wastewater treatment sludges	Anaerobic digester/reactor	145995	233	0.159595
NCBI	16S rRNA	DRR069222	PRJDB5140	SAMD00059891	38.88	-77.02	sludge metagenome	Wastewater treatment sludges	Anaerobic digester/reactor	105617	145	0.137289
NCBI	16S rRNA	DRR069223	PRJDB5140	SAMD00059892	38.88	-77.02	sludge metagenome	Wastewater treatment sludges	Anaerobic digester/reactor	143529	132	0.0919675
NCBI	16S rRNA	DRR069225	PRJDB5140	SAMD00059894	38.88	-77.02	sludge metagenome	Wastewater treatment sludges	Anaerobic digester/reactor	130146	174	0.133696
NCBI	16S rRNA	DRR069226	PRJDB5140	SAMD00059895	38.88	-77.02	sludge metagenome	Wastewater treatment sludges	Anaerobic digester/reactor	110610	164	0.148269
NCBI	16S rRNA	DRR069227	PRJDB5140	SAMD00059896	38.88	-77.02	sludge metagenome	Wastewater treatment sludges	Anaerobic digester/reactor	112829	50	0.0443148
NCBI	16S rRNA	DRR069228	PRJDB5140	SAMD00059897	38.88	-77.02	sludge metagenome	Wastewater treatment sludges	Anaerobic digester/reactor	121623	79	0.0649548
NCBI	16S rRNA	DRR069229	PRJDB5140	SAMD00059898	38.88	-77.02	sludge metagenome	Wastewater treatment sludges	Anaerobic digester/reactor	185412	420	0.226523
NCBI	16S rRNA	DRR069230	PRJDB5140	SAMD00059899	38.88	-77.02	sludge metagenome	Wastewater treatment sludges	Anaerobic digester/reactor	125659	43	0.0342196
NCBI	16S rRNA	DRR069231	PRJDB5140	SAMD00059900	38.88	-77.02	sludge metagenome	Wastewater treatment sludges	Anaerobic digester/reactor	167090	578	0.345921
NCBI	16S rRNA	DRR069232	PRJDB5140	SAMD00059901	38.88	-77.02	sludge metagenome	Wastewater treatment sludges	Anaerobic digester/reactor	136864	162	0.118366
NCBI	16S rRNA	DRR069233	PRJDB5140	SAMD00059902	38.88	-77.02	sludge metagenome	Wastewater treatment sludges	Anaerobic digester/reactor	138510	331	0.238972
NCBI	16S rRNA	DRR069234	PRJDB5140	SAMD00059903	38.88	-77.02	sludge metagenome	Wastewater treatment sludges	Anaerobic digester/reactor	145634	324	0.222476
NCBI	16S rRNA	DRR069235	PRJDB5140	SAMD00059904	38.88	-77.02	sludge metagenome	Wastewater treatment sludges	Anaerobic digester/reactor	178921	172	0.0961318
NCBI	16S rRNA	DRR069236	PRJDB5140	SAMD00059905	38.88	-77.02	sludge metagenome	Wastewater treatment sludges	Anaerobic digester/reactor	109763	32	0.0291537
NCBI	16S rRNA	DRR069237	PRJDB5140	SAMD00059906	38.88	-77.02	sludge metagenome	Wastewater treatment sludges	Anaerobic digester/reactor	128988	207	0.16048
NCBI	16S rRNA	DRR069238	PRJDB5140	SAMD00059907	38.88	-77.02	sludge metagenome	Wastewater treatment sludges	Anaerobic digester/reactor	114359	322	0.281569
NCBI	16S rRNA	DRR069239	PRJDB5140	SAMD00059908	38.88	-77.02	sludge metagenome	Wastewater treatment sludges	Anaerobic digester/reactor	131734	150	0.113866
NCBI	16S rRNA	DRR069240	PRJDB5140	SAMD00059909	38.88	-77.02	sludge metagenome	Wastewater treatment sludges	Anaerobic digester/reactor	102131	92	0.0900804
NCBI	16S rRNA	DRR069241	PRJDB5140	SAMD00059910	38.88	-77.02	sludge metagenome	Wastewater treatment sludges	Anaerobic digester/reactor	125597	178	0.141723
NCBI	16S rRNA	DRR069242	PRJDB5140	SAMD00059911	38.88	-77.02	sludge metagenome	Wastewater treatment sludges	Anaerobic digester/reactor	99171	85	0.0857105
NCBI	16S rRNA	DRR069243	PRJDB5140	SAMD00059912	38.88	-77.02	sludge metagenome	Wastewater treatment sludges	Anaerobic digester/reactor	110159	39	0.0354034
NCBI	16S rRNA	DRR069244	PRJDB5140	SAMD00059913	38.88	-77.02	sludge metagenome	Wastewater treatment sludges	Anaerobic digester/reactor	97153	161	0.165718
NCBI	16S rRNA	DRR069245	PRJDB5140	SAMD00059914	38.88	-77.02	sludge metagenome	Wastewater treatment sludges	Anaerobic digester/reactor	105348	74	0.0702434
NCBI	16S rRNA	DRR069246	PRJDB5140	SAMD00059915	38.88	-77.02	sludge metagenome	Wastewater treatment sludges	Anaerobic digester/reactor	70122	70	0.099826
NCBI	16S rRNA	DRR069247	PRJDB5140	SAMD00059916	38.88	-77.02	sludge metagenome	Wastewater treatment sludges	Anaerobic digester/reactor	100108	276	0.275702
NCBI	16S rRNA	DRR069249	PRJDB5140	SAMD00059918	38.88	-77.02	sludge metagenome	Wastewater treatment sludges	Anaerobic digester/reactor	62357	96	0.153952
NCBI	16S rRNA	DRR069250	PRJDB5140	SAMD00059919	38.88	-77.02	sludge metagenome	Wastewater treatment sludges	Anaerobic digester/reactor	92934	202	0.217359
NCBI	16S rRNA	DRR069251	PRJDB5140	SAMD00059920	38.88	-77.02	sludge metagenome	Wastewater treatment sludges	Anaerobic digester/reactor	69582	181	0.260125
NCBI	16S rRNA	DRR069252	PRJDB5140	SAMD00059921	38.88	-77.02	sludge metagenome	Wastewater treatment sludges	Anaerobic digester/reactor	87645	179	0.204233
NCBI	16S rRNA	DRR069253	PRJDB5140	SAMD00059922	38.88	-77.02	sludge metagenome	Wastewater treatment sludges	Anaerobic digester/reactor	88895	195	0.21936
NCBI	16S rRNA	DRR069254	PRJDB5140	SAMD00059923	38.88	-77.02	sludge metagenome	Wastewater treatment sludges	Anaerobic digester/reactor	77898	145	0.186141
NCBI	16S rRNA	DRR069256	PRJDB5140	SAMD00059925	38.88	-77.02	sludge metagenome	Wastewater treatment sludges	Anaerobic digester/reactor	115386	401	0.347529
NCBI	16S rRNA	DRR069257	PRJDB5140	SAMD00059926	38.88	-77.02	sludge metagenome	Wastewater treatment sludges	Anaerobic digester/reactor	159894	220	0.137591
NCBI	16S rRNA	DRR069258	PRJDB5140	SAMD00059927	38.88	-77.02	sludge metagenome	Wastewater treatment sludges	Anaerobic digester/reactor	69424	106	0.152685
NCBI	16S rRNA	DRR069259	PRJDB5140	SAMD00059928	38.88	-77.02	sludge metagenome	Wastewater treatment sludges	Anaerobic digester/reactor	96527	206	0.213412
NCBI	16S rRNA	DRR069260	PRJDB5140	SAMD00059929	38.88	-77.02	sludge metagenome	Wastewater treatment sludges	Anaerobic digester/reactor	68826	36	0.0523058
NCBI	16S rRNA	DRR069261	PRJDB5140	SAMD00059930	38.88	-77.02	sludge metagenome	Wastewater treatment sludges	Anaerobic digester/reactor	70512	121	0.171602
NCBI	16S rRNA	DRR069262	PRJDB5140	SAMD00059931	38.88	-77.02	sludge metagenome	Wastewater treatment sludges	Anaerobic digester/reactor	73024	123	0.168438
NCBI	16S rRNA	DRR069263	PRJDB5140	SAMD00059932	38.88	-77.02	sludge metagenome	Wastewater treatment sludges	Anaerobic digester/reactor	84361	100	0.118538
NCBI	16S rRNA	DRR069264	PRJDB5140	SAMD00059933	38.88	-77.02	sludge metagenome	Wastewater treatment sludges	Anaerobic digester/reactor	49864	51	0.102278
NCBI	16S rRNA	DRR069265	PRJDB5140	SAMD00059934	38.88	-77.02	sludge metagenome	Wastewater treatment sludges	Anaerobic digester/reactor	84178	140	0.166314
NCBI	16S rRNA	DRR069266	PRJDB5140	SAMD00059935	38.88	-77.02	sludge metagenome	Wastewater treatment sludges	Anaerobic digester/reactor	72246	219	0.303131
NCBI	16S rRNA	DRR069267	PRJDB5140	SAMD00059936	38.88	-77.02	sludge metagenome	Wastewater treatment sludges	Anaerobic digester/reactor	56736	34	0.0599267
NCBI	16S rRNA	DRR069268	PRJDB5140	SAMD00059937	38.88	-77.02	sludge metagenome	Wastewater treatment sludges	Anaerobic digester/reactor	55633	151	0.271422
NCBI	16S rRNA	DRR069269	PRJDB5140	SAMD00059938	38.88	-77.02	sludge metagenome	Wastewater treatment sludges	Anaerobic digester/reactor	53196	41	0.0770735
NCBI	16S rRNA	DRR069270	PRJDB5140	SAMD00059939	38.88	-77.02	sludge metagenome	Wastewater treatment sludges	Anaerobic digester/reactor	55347	103	0.186099
NCBI	16S rRNA	DRR069271	PRJDB5140	SAMD00059940	38.88	-77.02	sludge metagenome	Wastewater treatment sludges	Anaerobic digester/reactor	68729	27	0.0392847
NCBI	16S rRNA	DRR069272	PRJDB5140	SAMD00059941	38.88	-77.02	sludge metagenome	Wastewater treatment sludges	Anaerobic digester/reactor	54380	112	0.205958
NCBI	16S rRNA	DRR069273	PRJDB5140	SAMD00059942	38.88	-77.02	sludge metagenome	Wastewater treatment sludges	Anaerobic digester/reactor	55095	18	0.0326708
NCBI	16S rRNA	DRR069274	PRJDB5140	SAMD00059943	38.88	-77.02	sludge metagenome	Wastewater treatment sludges	Anaerobic digester/reactor	58513	176	0.300788
NCBI	16S rRNA	DRR069275	PRJDB5140	SAMD00059944	38.88	-77.02	sludge metagenome	Wastewater treatment sludges	Anaerobic digester/reactor	60646	28	0.0461696
NCBI	16S rRNA	DRR069276	PRJDB5140	SAMD00059945	38.88	-77.02	sludge metagenome	Wastewater treatment sludges	Anaerobic digester/reactor	89578	206	0.229967
NCBI	16S rRNA	DRR069277	PRJDB5140	SAMD00059946	38.88	-77.02	sludge metagenome	Wastewater treatment sludges	Anaerobic digester/reactor	127988	712	0.556302
NCBI	16S rRNA	DRR069278	PRJDB5140	SAMD00059947	38.88	-77.02	sludge metagenome	Wastewater treatment sludges	Anaerobic digester/reactor	125483	277	0.220747
NCBI	16S rRNA	DRR069279	PRJDB5140	SAMD00059948	38.88	-77.02	sludge metagenome	Wastewater treatment sludges	Anaerobic digester/reactor	126814	105	0.0827984
NCBI	16S rRNA	DRR069280	PRJDB5140	SAMD00059949	38.88	-77.02	sludge metagenome	Wastewater treatment sludges	Anaerobic digester/reactor	104540	560	0.53568
NCBI	16S rRNA	DRR069281	PRJDB5140	SAMD00059950	38.88	-77.02	sludge metagenome	Wastewater treatment sludges	Anaerobic digester/reactor	126566	496	0.39189
NCBI	16S rRNA	DRR069282	PRJDB5140	SAMD00059951	38.88	-77.02	sludge metagenome	Wastewater treatment sludges	Anaerobic digester/reactor	109840	976	0.888565
NCBI	16S rRNA	DRR069283	PRJDB5140	SAMD00059952	38.88	-77.02	sludge metagenome	Wastewater treatment sludges	Anaerobic digester/reactor	92982	142	0.152718
NCBI	16S rRNA	DRR069284	PRJDB5140	SAMD00059953	38.88	-77.02	sludge metagenome	Wastewater treatment sludges	Anaerobic digester/reactor	97855	389	0.397527
NCBI	16S rRNA	DRR069285	PRJDB5140	SAMD00059954	38.88	-77.02	sludge metagenome	Wastewater treatment sludges	Anaerobic digester/reactor	97050	226	0.23287
NCBI	16S rRNA	DRR069286	PRJDB5140	SAMD00059955	38.88	-77.02	sludge metagenome	Wastewater treatment sludges	Anaerobic digester/reactor	71017	279	0.392864
NCBI	16S rRNA	DRR069287	PRJDB5140	SAMD00059956	38.88	-77.02	sludge metagenome	Wastewater treatment sludges	Anaerobic digester/reactor	90087	222	0.246428
NCBI	16S rRNA	DRR069288	PRJDB5140	SAMD00059957	38.88	-77.02	sludge metagenome	Wastewater treatment sludges	Anaerobic digester/reactor	71573	90	0.125746
NCBI	16S rRNA	DRR069289	PRJDB5140	SAMD00059958	38.88	-77.02	sludge metagenome	Wastewater treatment sludges	Anaerobic digester/reactor	84018	18	0.021424
NCBI	16S rRNA	DRR069290	PRJDB5140	SAMD00059959	38.88	-77.02	sludge metagenome	Wastewater treatment sludges	Anaerobic digester/reactor	79488	65	0.0817733
NCBI	16S rRNA	DRR069291	PRJDB5140	SAMD00059960	38.88	-77.02	sludge metagenome	Wastewater treatment sludges	Anaerobic digester/reactor	102678	558	0.543447
NCBI	16S rRNA	DRR069292	PRJDB5140	SAMD00059961	38.88	-77.02	sludge metagenome	Wastewater treatment sludges	Anaerobic digester/reactor	81012	42	0.0518442
NCBI	16S rRNA	DRR069293	PRJDB5140	SAMD00059962	38.88	-77.02	sludge metagenome	Wastewater treatment sludges	Anaerobic digester/reactor	77291	260	0.336391
NCBI	16S rRNA	DRR069294	PRJDB5140	SAMD00059963	38.88	-77.02	sludge metagenome	Wastewater treatment sludges	Anaerobic digester/reactor	92210	329	0.356794
NCBI	16S rRNA	DRR069295	PRJDB5140	SAMD00059964	38.88	-77.02	sludge metagenome	Wastewater treatment sludges	Anaerobic digester/reactor	78109	105	0.134428
NCBI	16S rRNA	DRR069296	PRJDB5140	SAMD00059965	38.88	-77.02	sludge metagenome	Wastewater treatment sludges	Anaerobic digester/reactor	75466	110	0.145761
NCBI	16S rRNA	DRR069297	PRJDB5140	SAMD00059966	38.88	-77.02	sludge metagenome	Wastewater treatment sludges	Anaerobic digester/reactor	70927	74	0.104333
NCBI	16S rRNA	DRR069298	PRJDB5140	SAMD00059967	38.88	-77.02	sludge metagenome	Wastewater treatment sludges	Anaerobic digester/reactor	84112	71	0.0844113
NCBI	16S rRNA	DRR069299	PRJDB5140	SAMD00059968	38.88	-77.02	sludge metagenome	Wastewater treatment sludges	Anaerobic digester/reactor	80046	162	0.202384
NCBI	16S rRNA	DRR069300	PRJDB5140	SAMD00059969	38.88	-77.02	sludge metagenome	Wastewater treatment sludges	Anaerobic digester/reactor	89395	79	0.0883718
NCBI	16S rRNA	DRR069301	PRJDB5140	SAMD00059970	38.88	-77.02	sludge metagenome	Wastewater treatment sludges	Anaerobic digester/reactor	102815	19	0.0184798
NCBI	16S rRNA	DRR069302	PRJDB5140	SAMD00059971	38.88	-77.02	sludge metagenome	Wastewater treatment sludges	Anaerobic digester/reactor	83328	148	0.177611
NCBI	16S rRNA	DRR069303	PRJDB5140	SAMD00059972	38.88	-77.02	sludge metagenome	Wastewater treatment sludges	Anaerobic digester/reactor	96232	250	0.259789
NCBI	16S rRNA	DRR069304	PRJDB5140	SAMD00059973	38.88	-77.02	sludge metagenome	Wastewater treatment sludges	Anaerobic digester/reactor	94242	450	0.477494
NCBI	16S rRNA	DRR069305	PRJDB5140	SAMD00059974	38.88	-77.02	sludge metagenome	Wastewater treatment sludges	Anaerobic digester/reactor	79247	176	0.22209
NCBI	16S rRNA	DRR069306	PRJDB5140	SAMD00059975	38.88	-77.02	sludge metagenome	Wastewater treatment sludges	Anaerobic digester/reactor	88759	592	0.666975
NCBI	16S rRNA	DRR069307	PRJDB5140	SAMD00059976	38.88	-77.02	sludge metagenome	Wastewater treatment sludges	Anaerobic digester/reactor	102500	324	0.316098
NCBI	16S rRNA	DRR069308	PRJDB5140	SAMD00059977	38.88	-77.02	sludge metagenome	Wastewater treatment sludges	Anaerobic digester/reactor	86807	171	0.196989
NCBI	16S rRNA	DRR069309	PRJDB5140	SAMD00059978	38.88	-77.02	sludge metagenome	Wastewater treatment sludges	Anaerobic digester/reactor	124398	179	0.143893
NCBI	16S rRNA	DRR069310	PRJDB5140	SAMD00059979	38.88	-77.02	sludge metagenome	Wastewater treatment sludges	Anaerobic digester/reactor	79616	32	0.0401929
NCBI	16S rRNA	DRR069311	PRJDB5140	SAMD00059980	38.88	-77.02	sludge metagenome	Wastewater treatment sludges	Anaerobic digester/reactor	105362	181	0.171789
NCBI	16S rRNA	DRR069312	PRJDB5140	SAMD00059981	38.88	-77.02	sludge metagenome	Wastewater treatment sludges	Anaerobic digester/reactor	151221	290	0.191772
NCBI	16S rRNA	DRR069313	PRJDB5140	SAMD00059982	38.88	-77.02	sludge metagenome	Wastewater treatment sludges	Anaerobic digester/reactor	113666	148	0.130206
NCBI	16S rRNA	DRR069314	PRJDB5140	SAMD00059983	38.88	-77.02	sludge metagenome	Wastewater treatment sludges	Anaerobic digester/reactor	122769	187	0.152319
NCBI	16S rRNA	DRR069315	PRJDB5140	SAMD00059984	38.88	-77.02	sludge metagenome	Wastewater treatment sludges	Anaerobic digester/reactor	96971	180	0.185623
NCBI	16S rRNA	DRR069316	PRJDB5140	SAMD00059985	38.88	-77.02	sludge metagenome	Wastewater treatment sludges	Anaerobic digester/reactor	111766	257	0.229945
NCBI	16S rRNA	DRR069317	PRJDB5140	SAMD00059986	38.88	-77.02	sludge metagenome	Wastewater treatment sludges	Anaerobic digester/reactor	91416	133	0.145489
NCBI	16S rRNA	DRR069318	PRJDB5140	SAMD00059987	38.88	-77.02	sludge metagenome	Wastewater treatment sludges	Anaerobic digester/reactor	88002	28	0.0318175
NCBI	16S rRNA	DRR069319	PRJDB5140	SAMD00059988	38.88	-77.02	sludge metagenome	Wastewater treatment sludges	Anaerobic digester/reactor	86837	48	0.055276
NCBI	16S rRNA	DRR069320	PRJDB5140	SAMD00059989	38.88	-77.02	sludge metagenome	Wastewater treatment sludges	Anaerobic digester/reactor	105432	319	0.302565
NCBI	16S rRNA	DRR069321	PRJDB5140	SAMD00059990	38.88	-77.02	sludge metagenome	Wastewater treatment sludges	Anaerobic digester/reactor	120384	155	0.128755
NCBI	16S rRNA	DRR069322	PRJDB5140	SAMD00059991	38.88	-77.02	sludge metagenome	Wastewater treatment sludges	Anaerobic digester/reactor	83979	192	0.228629
NCBI	16S rRNA	DRR069323	PRJDB5140	SAMD00059992	38.88	-77.02	sludge metagenome	Wastewater treatment sludges	Anaerobic digester/reactor	102792	288	0.280177
NCBI	16S rRNA	DRR069324	PRJDB5140	SAMD00059993	38.88	-77.02	sludge metagenome	Wastewater treatment sludges	Anaerobic digester/reactor	77654	65	0.0837046
NCBI	16S rRNA	DRR069325	PRJDB5140	SAMD00059994	38.88	-77.02	sludge metagenome	Wastewater treatment sludges	Anaerobic digester/reactor	90693	130	0.143341
NCBI	16S rRNA	DRR069326	PRJDB5140	SAMD00059995	38.88	-77.02	sludge metagenome	Wastewater treatment sludges	Anaerobic digester/reactor	92214	167	0.1811
NCBI	16S rRNA	DRR069327	PRJDB5140	SAMD00059996	38.88	-77.02	sludge metagenome	Wastewater treatment sludges	Anaerobic digester/reactor	80750	317	0.39257
NCBI	16S rRNA	DRR069328	PRJDB5140	SAMD00059997	38.88	-77.02	sludge metagenome	Wastewater treatment sludges	Anaerobic digester/reactor	90715	276	0.30425
NCBI	16S rRNA	DRR069329	PRJDB5140	SAMD00059998	38.88	-77.02	sludge metagenome	Wastewater treatment sludges	Anaerobic digester/reactor	75298	83	0.110229
NCBI	16S rRNA	DRR069330	PRJDB5140	SAMD00059999	38.88	-77.02	sludge metagenome	Wastewater treatment sludges	Anaerobic digester/reactor	103512	143	0.138148
NCBI	16S rRNA	DRR069331	PRJDB5140	SAMD00060000	38.88	-77.02	sludge metagenome	Wastewater treatment sludges	Anaerobic digester/reactor	98251	125	0.127225
NCBI	16S rRNA	DRR069332	PRJDB5140	SAMD00060001	38.88	-77.02	sludge metagenome	Wastewater treatment sludges	Anaerobic digester/reactor	88900	139	0.156355
NCBI	16S rRNA	DRR069333	PRJDB5140	SAMD00060002	38.88	-77.02	sludge metagenome	Wastewater treatment sludges	Anaerobic digester/reactor	83176	191	0.229634
NCBI	16S rRNA	DRR069334	PRJDB5140	SAMD00060003	38.88	-77.02	sludge metagenome	Wastewater treatment sludges	Anaerobic digester/reactor	85439	168	0.196632
NCBI	16S rRNA	DRR069335	PRJDB5140	SAMD00060004	38.88	-77.02	sludge metagenome	Wastewater treatment sludges	Anaerobic digester/reactor	90605	298	0.3289
NCBI	16S rRNA	DRR069340	PRJDB5140	SAMD00060009	38.88	-77.02	sludge metagenome	Wastewater treatment sludges	Anaerobic digester/reactor	84542	1	0.00118284
NCBI	16S rRNA	DRR069341	PRJDB5140	SAMD00060010	38.88	-77.02	sludge metagenome	Wastewater treatment sludges	Anaerobic digester/reactor	98929	2	0.00202165
NCBI	16S rRNA	DRR069345	PRJDB5140	SAMD00060014	38.88	-77.02	sludge metagenome	Wastewater treatment sludges	Anaerobic digester/reactor	89244	1	0.00112052
NCBI	16S rRNA	DRR069346	PRJDB5140	SAMD00060015	38.88	-77.02	sludge metagenome	Wastewater treatment sludges	Anaerobic digester/reactor	90255	1	0.00110797
NCBI	16S rRNA	DRR069348	PRJDB5140	SAMD00060017	38.88	-77.02	sludge metagenome	Wastewater treatment sludges	Anaerobic digester/reactor	83165	2	0.00240486
NCBI	16S rRNA	DRR069351	PRJDB5140	SAMD00060020	38.88	-77.02	sludge metagenome	Wastewater treatment sludges	Anaerobic digester/reactor	94052	1	0.00106324
NCBI	16S rRNA	DRR069352	PRJDB5140	SAMD00060021	38.88	-77.02	sludge metagenome	Wastewater treatment sludges	Anaerobic digester/reactor	102338	3	0.00293146
NCBI	16S rRNA	DRR069354	PRJDB5140	SAMD00060023	38.88	-77.02	sludge metagenome	Wastewater treatment sludges	Anaerobic digester/reactor	135598	3	0.00221242
NCBI	16S rRNA	DRR069365	PRJDB5140	SAMD00060034	38.88	-77.02	sludge metagenome	Wastewater treatment sludges	Anaerobic digester/reactor	86693	7	0.00807447
NCBI	16S rRNA	DRR069366	PRJDB5140	SAMD00060035	38.88	-77.02	sludge metagenome	Wastewater treatment sludges	Anaerobic digester/reactor	85016	1	0.00117625
NCBI	16S rRNA	DRR069367	PRJDB5140	SAMD00060036	38.88	-77.02	sludge metagenome	Wastewater treatment sludges	Anaerobic digester/reactor	97921	4	0.00408493
NCBI	16S rRNA	DRR069375	PRJDB5140	SAMD00060044	38.88	-77.02	sludge metagenome	Wastewater treatment sludges	Anaerobic digester/reactor	88629	2	0.0022566
NCBI	16S rRNA	DRR069378	PRJDB5140	SAMD00060047	38.88	-77.02	sludge metagenome	Wastewater treatment sludges	Anaerobic digester/reactor	75883	1	0.00131782
NCBI	16S rRNA	DRR069380	PRJDB5140	SAMD00060049	38.88	-77.02	sludge metagenome	Wastewater treatment sludges	Anaerobic digester/reactor	87643	2	0.00228198
NCBI	16S rRNA	DRR069382	PRJDB5140	SAMD00060051	38.88	-77.02	sludge metagenome	Wastewater treatment sludges	Anaerobic digester/reactor	85319	1	0.00117207
NCBI	16S rRNA	DRR069383	PRJDB5140	SAMD00060052	38.88	-77.02	sludge metagenome	Wastewater treatment sludges	Anaerobic digester/reactor	84818	1	0.001179
NCBI	16S rRNA	DRR072445	PRJDB5190	SAMD00063997	35	136	sludge metagenome	Anaerobic digester microbiome in municipal wastewater treatment plants	Anaerobic digester/reactor	75210	33	0.0438771
NCBI	16S rRNA	DRR072446	PRJDB5190	SAMD00063998	35	136	sludge metagenome	Anaerobic digester microbiome in municipal wastewater treatment plants	Anaerobic digester/reactor	74865	27	0.0360649
NCBI	16S rRNA	DRR072447	PRJDB5190	SAMD00063999	35	136	sludge metagenome	Anaerobic digester microbiome in municipal wastewater treatment plants	Anaerobic digester/reactor	69864	25	0.0357838
NCBI	16S rRNA	DRR072452	PRJDB5190	SAMD00064004	35	136	sludge metagenome	Anaerobic digester microbiome in municipal wastewater treatment plants	Anaerobic digester/reactor	92736	36	0.0388199
NCBI	16S rRNA	DRR072458	PRJDB5190	SAMD00064010	35	136	sludge metagenome	Anaerobic digester microbiome in municipal wastewater treatment plants	Anaerobic digester/reactor	88465	1	0.00113039
NCBI	16S rRNA	DRR072463	PRJDB5190	SAMD00064015	35	136	sludge metagenome	Anaerobic digester microbiome in municipal wastewater treatment plants	Anaerobic digester/reactor	54518	5	0.00917128
NCBI	16S rRNA	DRR072464	PRJDB5190	SAMD00064016	35	136	sludge metagenome	Anaerobic digester microbiome in municipal wastewater treatment plants	Anaerobic digester/reactor	81203	2	0.00246296
NCBI	16S rRNA	DRR072466	PRJDB5190	SAMD00064018	35	136	sludge metagenome	Anaerobic digester microbiome in municipal wastewater treatment plants	Anaerobic digester/reactor	122958	13	0.0105727
NCBI	16S rRNA	DRR072467	PRJDB5190	SAMD00064019	35	136	sludge metagenome	Anaerobic digester microbiome in municipal wastewater treatment plants	Anaerobic digester/reactor	79610	4	0.00502449
NCBI	16S rRNA	DRR072468	PRJDB5190	SAMD00064020	35	136	sludge metagenome	Anaerobic digester microbiome in municipal wastewater treatment plants	Anaerobic digester/reactor	91727	6	0.00654115
NCBI	16S rRNA	DRR072469	PRJDB5190	SAMD00064021	35	136	sludge metagenome	Anaerobic digester microbiome in municipal wastewater treatment plants	Anaerobic digester/reactor	78767	8	0.0101565
NCBI	16S rRNA	DRR072513	PRJDB5190	SAMD00064065	39.88	-88.93	sludge metagenome	Anaerobic digester microbiome in municipal wastewater treatment plants	Anaerobic digester/reactor	64689	1	0.00154586
NCBI	16S rRNA	DRR072514	PRJDB5190	SAMD00064066	39.88	-88.93	sludge metagenome	Anaerobic digester microbiome in municipal wastewater treatment plants	Anaerobic digester/reactor	79628	4	0.00502336
NCBI	16S rRNA	DRR072523	PRJDB5190	SAMD00064075	40.15	-87.61	sludge metagenome	Anaerobic digester microbiome in municipal wastewater treatment plants	Anaerobic digester/reactor	112038	5	0.00446277
NCBI	16S rRNA	DRR072524	PRJDB5190	SAMD00064076	40.15	-87.61	sludge metagenome	Anaerobic digester microbiome in municipal wastewater treatment plants	Anaerobic digester/reactor	134808	4	0.00296718
NCBI	16S rRNA	DRR072525	PRJDB5190	SAMD00064077	40.15	-87.61	sludge metagenome	Anaerobic digester microbiome in municipal wastewater treatment plants	Anaerobic digester/reactor	333823	8	0.00239648
NCBI	16S rRNA	DRR072526	PRJDB5190	SAMD00064078	40.15	-87.61	sludge metagenome	Anaerobic digester microbiome in municipal wastewater treatment plants	Anaerobic digester/reactor	100403	7	0.0069719
NCBI	16S rRNA	DRR072527	PRJDB5190	SAMD00064079	40.15	-87.61	sludge metagenome	Anaerobic digester microbiome in municipal wastewater treatment plants	Anaerobic digester/reactor	112815	2	0.00177281
NCBI	16S rRNA	DRR072530	PRJDB5190	SAMD00064082	40.42	-86.96	sludge metagenome	Anaerobic digester microbiome in municipal wastewater treatment plants	Anaerobic digester/reactor	82110	1	0.00121788
NCBI	16S rRNA	DRR072535	PRJDB5190	SAMD00064087	41.51	-90.49	sludge metagenome	Anaerobic digester microbiome in municipal wastewater treatment plants	Anaerobic digester/reactor	142108	1	0.00070369
NCBI	16S rRNA	DRR072546	PRJDB5190	SAMD00064098	44.78	-89.61	sludge metagenome	Anaerobic digester microbiome in municipal wastewater treatment plants	Anaerobic digester/reactor	64262	7	0.0108929
NCBI	16S rRNA	DRR072548	PRJDB5190	SAMD00064100	44.78	-89.61	sludge metagenome	Anaerobic digester microbiome in municipal wastewater treatment plants	Anaerobic digester/reactor	110363	20	0.018122
NCBI	16S rRNA	DRR072564	PRJDB5190	SAMD00064116	40.32	-88.12	sludge metagenome	Anaerobic digester microbiome in municipal wastewater treatment plants	Anaerobic digester/reactor	79024	3	0.00379632
NCBI	16S rRNA	DRR072565	PRJDB5190	SAMD00064117	40.32	-88.12	sludge metagenome	Anaerobic digester microbiome in municipal wastewater treatment plants	Anaerobic digester/reactor	89292	7	0.00783945
NCBI	16S rRNA	DRR072566	PRJDB5190	SAMD00064118	40.32	-88.12	sludge metagenome	Anaerobic digester microbiome in municipal wastewater treatment plants	Anaerobic digester/reactor	102625	9	0.00876979
NCBI	16S rRNA	DRR072567	PRJDB5190	SAMD00064119	40.32	-88.12	sludge metagenome	Anaerobic digester microbiome in municipal wastewater treatment plants	Anaerobic digester/reactor	78042	1	0.00128136
NCBI	16S rRNA	DRR072573	PRJDB5190	SAMD00064125	41.82	-87.77	sludge metagenome	Anaerobic digester microbiome in municipal wastewater treatment plants	Anaerobic digester/reactor	76889	1	0.00130058
NCBI	16S rRNA	DRR072604	PRJDB5190	SAMD00064156	43.02	-88.25	sludge metagenome	Anaerobic digester microbiome in municipal wastewater treatment plants	Anaerobic digester/reactor	99010	9	0.00908999
NCBI	16S rRNA	DRR072605	PRJDB5190	SAMD00064157	43.02	-88.25	sludge metagenome	Anaerobic digester microbiome in municipal wastewater treatment plants	Anaerobic digester/reactor	114072	95	0.0832807
NCBI	16S rRNA	DRR072606	PRJDB5190	SAMD00064158	40.47	-86.91	sludge metagenome	Anaerobic digester microbiome in municipal wastewater treatment plants	Anaerobic digester/reactor	101322	11	0.0108565
NCBI	16S rRNA	DRR072607	PRJDB5190	SAMD00064159	40.47	-86.91	sludge metagenome	Anaerobic digester microbiome in municipal wastewater treatment plants	Anaerobic digester/reactor	91107	13	0.0142689
NCBI	16S rRNA	DRR082484	PRJDB5419	SAMD00069866	35.7127	139.762	bioanode metagenome	bioanode developped at 5MPa\, 55 degreeC	bioanode/biocathode	57627	5	0.00867649
NCBI	16S rRNA	DRR082485	PRJDB5419	SAMD00069867	35.7127	139.762	biocathode metagenome	biocathode developped at 5MPa\, 55 degreeC	bioanode/biocathode	70902	8	0.0112832
NCBI	16S rRNA	DRR111475	PRJDB6502	SAMD00099654	40.1139	-88.2267	bioreactor sludge metagenome	Anaerobic bioreactor: waste treatment plant	Anaerobic digester/reactor	151447	1435	0.947526
NCBI	16S rRNA	DRR111478	PRJDB6502	SAMD00099657	40.1139	-88.2267	bioreactor sludge metagenome	Anaerobic bioreactor: waste treatment plant	Anaerobic digester/reactor	48608	549	1.12944
NCBI	16S rRNA	DRR111479	PRJDB6502	SAMD00099658	40.1139	-88.2267	bioreactor sludge metagenome	Anaerobic bioreactor: waste treatment plant	Anaerobic digester/reactor	139946	163	0.116473
NCBI	16S rRNA	DRR111480	PRJDB6502	SAMD00099659	40.1139	-88.2267	bioreactor sludge metagenome	Anaerobic bioreactor: waste treatment plant	Anaerobic digester/reactor	278561	74	0.0265651
NCBI	16S rRNA	DRR111481	PRJDB6502	SAMD00099660	40.1139	-88.2267	bioreactor sludge metagenome	Anaerobic bioreactor: waste treatment plant	Anaerobic digester/reactor	55600	15	0.0269784
NCBI	16S rRNA	DRR111482	PRJDB6502	SAMD00099661	40.1139	-88.2267	bioreactor sludge metagenome	Anaerobic bioreactor: waste treatment plant	Anaerobic digester/reactor	56136	15	0.0267208
NCBI	16S rRNA	DRR111483	PRJDB6502	SAMD00099662	40.1139	-88.2267	bioreactor sludge metagenome	Anaerobic bioreactor: waste treatment plant	Anaerobic digester/reactor	99002	10	0.0101008
NCBI	16S rRNA	DRR111484	PRJDB6502	SAMD00099663	40.1139	-88.2267	bioreactor sludge metagenome	Anaerobic bioreactor: waste treatment plant	Anaerobic digester/reactor	87943	21	0.0238791
NCBI	16S rRNA	DRR111485	PRJDB6502	SAMD00099664	40.1139	-88.2267	bioreactor sludge metagenome	Anaerobic bioreactor: waste treatment plant	Anaerobic digester/reactor	49630	7	0.0141044
NCBI	16S rRNA	DRR111486	PRJDB6502	SAMD00099665	40.1139	-88.2267	bioreactor sludge metagenome	Anaerobic bioreactor: waste treatment plant	Anaerobic digester/reactor	72729	26	0.0357492
NCBI	16S rRNA	DRR111487	PRJDB6502	SAMD00099666	40.1139	-88.2267	bioreactor sludge metagenome	Anaerobic bioreactor: waste treatment plant	Anaerobic digester/reactor	139347	24	0.0172232
NCBI	16S rRNA	DRR111488	PRJDB6502	SAMD00099667	40.1139	-88.2267	bioreactor sludge metagenome	Anaerobic bioreactor: waste treatment plant	Anaerobic digester/reactor	328088	202	0.0615688
NCBI	16S rRNA	DRR111489	PRJDB6502	SAMD00099668	40.1139	-88.2267	bioreactor sludge metagenome	Anaerobic bioreactor: waste treatment plant	Anaerobic digester/reactor	147454	489	0.331629
NCBI	16S rRNA	DRR111490	PRJDB6502	SAMD00099669	40.1139	-88.2267	bioreactor sludge metagenome	Anaerobic bioreactor: waste treatment plant	Anaerobic digester/reactor	417661	1568	0.375424
NCBI	16S rRNA	DRR111491	PRJDB6502	SAMD00099670	40.1139	-88.2267	bioreactor sludge metagenome	Anaerobic bioreactor: waste treatment plant	Anaerobic digester/reactor	342932	1114	0.324846
NCBI	16S rRNA	DRR111492	PRJDB6502	SAMD00099671	40.1139	-88.2267	bioreactor sludge metagenome	Anaerobic bioreactor: waste treatment plant	Anaerobic digester/reactor	366339	1210	0.330295
NCBI	16S rRNA	DRR111493	PRJDB6502	SAMD00099672	40.1139	-88.2267	bioreactor sludge metagenome	Anaerobic bioreactor: waste treatment plant	Anaerobic digester/reactor	145920	398	0.272752
NCBI	16S rRNA	DRR111494	PRJDB6502	SAMD00099673	40.1139	-88.2267	bioreactor sludge metagenome	Anaerobic bioreactor: waste treatment plant	Anaerobic digester/reactor	383604	1463	0.381383
NCBI	16S rRNA	DRR111495	PRJDB6502	SAMD00099674	40.1139	-88.2267	bioreactor sludge metagenome	Anaerobic bioreactor: waste treatment plant	Anaerobic digester/reactor	151262	499	0.329891
NCBI	16S rRNA	DRR111496	PRJDB6502	SAMD00099675	40.1139	-88.2267	bioreactor sludge metagenome	Anaerobic bioreactor: waste treatment plant	Anaerobic digester/reactor	308428	1091	0.353729
NCBI	16S rRNA	DRR111497	PRJDB6502	SAMD00099676	40.1139	-88.2267	bioreactor sludge metagenome	Anaerobic bioreactor: waste treatment plant	Anaerobic digester/reactor	90301	185	0.20487
NCBI	16S rRNA	DRR111498	PRJDB6502	SAMD00099677	40.1139	-88.2267	bioreactor sludge metagenome	Anaerobic bioreactor: waste treatment plant	Anaerobic digester/reactor	57276	94	0.164118
NCBI	16S rRNA	DRR111499	PRJDB6502	SAMD00099678	40.1139	-88.2267	bioreactor sludge metagenome	Anaerobic bioreactor: waste treatment plant	Anaerobic digester/reactor	46355	46	0.0992342
NCBI	16S rRNA	DRR111500	PRJDB6502	SAMD00099679	40.1139	-88.2267	bioreactor sludge metagenome	Anaerobic bioreactor: waste treatment plant	Anaerobic digester/reactor	49868	35	0.0701853
NCBI	16S rRNA	DRR111501	PRJDB6502	SAMD00099680	40.1139	-88.2267	bioreactor sludge metagenome	Anaerobic bioreactor: waste treatment plant	Anaerobic digester/reactor	140446	538	0.383065
NCBI	16S rRNA	DRR111502	PRJDB6502	SAMD00099681	40.1139	-88.2267	bioreactor sludge metagenome	Anaerobic bioreactor: waste treatment plant	Anaerobic digester/reactor	409928	919	0.224186
NCBI	16S rRNA	DRR111503	PRJDB6502	SAMD00099682	40.1139	-88.2267	bioreactor sludge metagenome	Anaerobic bioreactor: waste treatment plant	Anaerobic digester/reactor	56402	78	0.138293
NCBI	16S rRNA	DRR111504	PRJDB6502	SAMD00099683	40.1139	-88.2267	bioreactor sludge metagenome	Anaerobic bioreactor: waste treatment plant	Anaerobic digester/reactor	59404	83	0.139721
NCBI	16S rRNA	DRR111505	PRJDB6502	SAMD00099695	40.1139	-88.2267	bioreactor sludge metagenome	Anaerobic bioreactor: waste treatment plant	Anaerobic digester/reactor	83918	1	0.00119164
NCBI	16S rRNA	DRR111507	PRJDB6502	SAMD00099697	40.1139	-88.2267	bioreactor sludge metagenome	Anaerobic bioreactor: waste treatment plant	Anaerobic digester/reactor	458244	9	0.00196402
NCBI	16S rRNA	DRR111510	PRJDB6502	SAMD00099700	40.1139	-88.2267	bioreactor sludge metagenome	Anaerobic bioreactor: waste treatment plant	Anaerobic digester/reactor	291418	7	0.00240205
NCBI	16S rRNA	DRR111516	PRJDB6502	SAMD00099685	40.1139	-88.2267	bioreactor sludge metagenome	Anaerobic bioreactor: waste treatment plant	Anaerobic digester/reactor	114518	152	0.13273
NCBI	16S rRNA	DRR111517	PRJDB6502	SAMD00099686	40.1139	-88.2267	bioreactor sludge metagenome	Anaerobic bioreactor: waste treatment plant	Anaerobic digester/reactor	47487	291	0.612799
NCBI	16S rRNA	DRR111518	PRJDB6502	SAMD00099687	40.1139	-88.2267	bioreactor sludge metagenome	Anaerobic bioreactor: waste treatment plant	Anaerobic digester/reactor	57274	83	0.144917
NCBI	16S rRNA	DRR111519	PRJDB6502	SAMD00099688	40.1139	-88.2267	bioreactor sludge metagenome	Anaerobic bioreactor: waste treatment plant	Anaerobic digester/reactor	57503	56	0.0973862
NCBI	16S rRNA	DRR111520	PRJDB6502	SAMD00099689	40.1139	-88.2267	bioreactor sludge metagenome	Anaerobic bioreactor: waste treatment plant	Anaerobic digester/reactor	53386	64	0.119882
NCBI	16S rRNA	DRR111521	PRJDB6502	SAMD00099690	40.1139	-88.2267	bioreactor sludge metagenome	Anaerobic bioreactor: waste treatment plant	Anaerobic digester/reactor	45660	11	0.0240911
NCBI	16S rRNA	DRR111522	PRJDB6502	SAMD00099691	40.1139	-88.2267	bioreactor sludge metagenome	Anaerobic bioreactor: waste treatment plant	Anaerobic digester/reactor	50307	24	0.0477071
NCBI	16S rRNA	DRR111523	PRJDB6502	SAMD00099692	40.1139	-88.2267	bioreactor sludge metagenome	Anaerobic bioreactor: waste treatment plant	Anaerobic digester/reactor	45055	174	0.386195
NCBI	16S rRNA	ERR1039268	PRJEB10996	SAMEA3482021	N.A.	N.A.	crude oil metagenome	Petroleum reservior Shengli-Zhan-3/aqueous phase	Petroleum field	19732	3	0.0152037
NCBI	16S rRNA	ERR1039274	PRJEB10996	SAMEA3482027	N.A.	N.A.	crude oil metagenome	Petroleum reservior Shengli-Zhan-3/aqueous phase	Petroleum field	39986	3	0.00750263
NCBI	16S rRNA	ERR1039276	PRJEB10996	SAMEA3482029	N.A.	N.A.	crude oil metagenome	Petroleum reservior Shengli-Zhan-3/aqueous phase	Petroleum field	31064	2	0.00643832
NCBI	16S rRNA	ERR1074717	PRJEB11422	SAMEA3610279	48.3333	8.0333	biogas fermenter metagenome	Full-scale biogas reactor: sludge	Anaerobic digester/reactor	42841	607	1.41687
NCBI	16S rRNA	ERR1449073	PRJEB14373	SAMEA4031558	121.067	31.0333	biogas fermenter metagenome	Anaerobic reactor	Anaerobic digester/reactor	4447	1	0.0224871
NCBI	16S rRNA	ERR1474617	PRJEB14612	SAMEA4051618	22.3103	39.1041	metagenome	Wastewater/sludge	Anaerobic digester/reactor	633509	1	0.000157851
NCBI	16S rRNA	ERR1669935	PRJEB15624	SAMEA4476996	N.A.	N.A.	metagenome	Digesters and their influent streams	Anaerobic digester/reactor	8445	50	0.592066
NCBI	16S rRNA	ERR1669975	PRJEB15624	SAMEA4477036	N.A.	N.A.	metagenome	Digesters and their influent streams	Anaerobic digester/reactor	3914	1	0.0255493
NCBI	16S rRNA	ERR1670017	PRJEB15624	SAMEA4477078	N.A.	N.A.	metagenome	Digesters and their influent streams	Anaerobic digester/reactor	8054	100	1.24162
NCBI	16S rRNA	ERR1670019	PRJEB15624	SAMEA4477080	N.A.	N.A.	metagenome	Digesters and their influent streams	Anaerobic digester/reactor	8336	15	0.179942
NCBI	16S rRNA	ERR1670103	PRJEB15624	SAMEA4477164	N.A.	N.A.	metagenome	Digesters and their influent streams	Anaerobic digester/reactor	24709	154	0.623255
NCBI	16S rRNA	ERR1670105	PRJEB15624	SAMEA4477166	N.A.	N.A.	metagenome	Digesters and their influent streams	Anaerobic digester/reactor	28939	436	1.50662
NCBI	16S rRNA	ERR1670110	PRJEB15624	SAMEA4477171	N.A.	N.A.	metagenome	Digesters and their influent streams	Anaerobic digester/reactor	22728	129	0.567582
NCBI	16S rRNA	ERR1670189	PRJEB15624	SAMEA4477250	N.A.	N.A.	metagenome	Digesters and their influent streams	Anaerobic digester/reactor	28007	207	0.739101
NCBI	16S rRNA	ERR1670237	PRJEB15624	SAMEA4477298	N.A.	N.A.	metagenome	Digesters and their influent streams	Anaerobic digester/reactor	22870	9	0.0393529
NCBI	16S rRNA	ERR1670242	PRJEB15624	SAMEA4477303	N.A.	N.A.	metagenome	Digesters and their influent streams	Anaerobic digester/reactor	21932	1	0.00455955
NCBI	16S rRNA	ERR1670300	PRJEB15624	SAMEA4477361	N.A.	N.A.	metagenome	Digesters and their influent streams	Anaerobic digester/reactor	24529	51	0.207917
NCBI	16S rRNA	ERR1670330	PRJEB15624	SAMEA4477391	N.A.	N.A.	metagenome	Digesters and their influent streams	Anaerobic digester/reactor	18550	88	0.474394
NCBI	16S rRNA	ERR1670331	PRJEB15624	SAMEA4477392	N.A.	N.A.	metagenome	Digesters and their influent streams	Anaerobic digester/reactor	17469	105	0.601065
NCBI	16S rRNA	ERR1670370	PRJEB15624	SAMEA4477431	N.A.	N.A.	metagenome	Digesters and their influent streams	Anaerobic digester/reactor	14293	34	0.237879
NCBI	16S rRNA	ERR1670378	PRJEB15624	SAMEA4477439	N.A.	N.A.	metagenome	Digesters and their influent streams	Anaerobic digester/reactor	18940	16	0.0844773
NCBI	16S rRNA	ERR1878619	PRJEB19933	SAMEA103900884	30.1	103.54	fermentation metagenome	Pit mud	Pit mud	19656	2	0.010175
NCBI	16S rRNA	ERR1878620	PRJEB19933	SAMEA103900885	30.1	103.54	fermentation metagenome	Pit mud	Pit mud	12059	2	0.0165851
NCBI	16S rRNA	ERR1878621	PRJEB19933	SAMEA103900886	30.1	103.54	fermentation metagenome	Pit mud	Pit mud	15068	1	0.00663658
NCBI	16S rRNA	ERR1878624	PRJEB19933	SAMEA103900889	30.1	103.54	fermentation metagenome	Pit mud	Pit mud	16936	1	0.00590458
NCBI	16S rRNA	ERR1924362	PRJEB18489	SAMEA103914073	N.A.	N.A.	anaerobic digester metagenome	Anaerobic digester: granular sludge samples	Anaerobic digester/reactor	72236	2	0.0027687
NCBI	16S rRNA	ERR1924367	PRJEB18489	SAMEA103914078	N.A.	N.A.	anaerobic digester metagenome	Anaerobic digester: granular sludge samples	Anaerobic digester/reactor	90205	4	0.00443434
NCBI	16S rRNA	ERR1924369	PRJEB18489	SAMEA103914080	N.A.	N.A.	anaerobic digester metagenome	Anaerobic digester: granular sludge samples	Anaerobic digester/reactor	17858	1	0.00559973
NCBI	16S rRNA	ERR1924370	PRJEB18489	SAMEA103914081	N.A.	N.A.	anaerobic digester metagenome	Anaerobic digester: granular sludge samples	Anaerobic digester/reactor	15455	2	0.0129408
NCBI	16S rRNA	ERR1924393	PRJEB18489	SAMEA103914105	N.A.	N.A.	anaerobic digester metagenome	Anaerobic digester: granular sludge samples	Anaerobic digester/reactor	123971	5	0.0040332
NCBI	16S rRNA	ERR1924394	PRJEB18489	SAMEA103914106	N.A.	N.A.	anaerobic digester metagenome	Anaerobic digester: granular sludge samples	Anaerobic digester/reactor	134296	3	0.00223387
NCBI	16S rRNA	ERR1924403	PRJEB18489	SAMEA103914115	N.A.	N.A.	anaerobic digester metagenome	Anaerobic digester: granular sludge samples	Anaerobic digester/reactor	15568	1	0.00642343
NCBI	16S rRNA	ERR1924430	PRJEB18489	SAMEA103914142	N.A.	N.A.	anaerobic digester metagenome	Anaerobic digester: granular sludge samples	Anaerobic digester/reactor	74051	4	0.00540168
NCBI	16S rRNA	ERR1924435	PRJEB18489	SAMEA103914147	N.A.	N.A.	anaerobic digester metagenome	Anaerobic digester: granular sludge samples	Anaerobic digester/reactor	57694	1	0.00173328
NCBI	16S rRNA	ERR1924436	PRJEB18489	SAMEA103914148	N.A.	N.A.	anaerobic digester metagenome	Anaerobic digester: granular sludge samples	Anaerobic digester/reactor	64799	5	0.00771617
NCBI	16S rRNA	ERR1924438	PRJEB18489	SAMEA103914150	N.A.	N.A.	anaerobic digester metagenome	Anaerobic digester: granular sludge samples	Anaerobic digester/reactor	56955	1	0.00175577
NCBI	16S rRNA	ERR1924441	PRJEB18489	SAMEA103914153	N.A.	N.A.	anaerobic digester metagenome	Anaerobic digester: granular sludge samples	Anaerobic digester/reactor	34723	7	0.0201595
NCBI	16S rRNA	ERR1924449	PRJEB18489	SAMEA103914161	N.A.	N.A.	anaerobic digester metagenome	Anaerobic digester: granular sludge samples	Anaerobic digester/reactor	55325	4	0.00723
NCBI	16S rRNA	ERR1924450	PRJEB18489	SAMEA103914162	N.A.	N.A.	anaerobic digester metagenome	Anaerobic digester: granular sludge samples	Anaerobic digester/reactor	62342	5	0.00802028
NCBI	16S rRNA	ERR1924469	PRJEB18489	SAMEA103914181	N.A.	N.A.	anaerobic digester metagenome	Anaerobic digester: granular sludge samples	Anaerobic digester/reactor	40053	4	0.00998677
NCBI	16S rRNA	ERR1924523	PRJEB18489	SAMEA103914237	N.A.	N.A.	anaerobic digester metagenome	Anaerobic digester: granular sludge samples	Anaerobic digester/reactor	35522	1	0.00281516
NCBI	16S rRNA	ERR1924524	PRJEB18489	SAMEA103914238	N.A.	N.A.	anaerobic digester metagenome	Anaerobic digester: granular sludge samples	Anaerobic digester/reactor	17030	1	0.00587199
NCBI	16S rRNA	ERR1924570	PRJEB18489	SAMEA103914284	N.A.	N.A.	anaerobic digester metagenome	Anaerobic digester: granular sludge samples	Anaerobic digester/reactor	11588	1	0.00862962
NCBI	16S rRNA	ERR1924572	PRJEB18489	SAMEA103914286	N.A.	N.A.	anaerobic digester metagenome	Anaerobic digester: granular sludge samples	Anaerobic digester/reactor	11713	1	0.00853752
NCBI	16S rRNA	ERR1924573	PRJEB18489	SAMEA103914287	N.A.	N.A.	anaerobic digester metagenome	Anaerobic digester: granular sludge samples	Anaerobic digester/reactor	13037	2	0.015341
NCBI	16S rRNA	ERR2015122	PRJEB21491	SAMEA104139485	51.6522	-128.13	soil metagenome	Forest soil	Soil	49091	3	0.0061111
NCBI	16S rRNA	ERR2015162	PRJEB21491	SAMEA104139525	51.6522	-128.13	soil metagenome	Forest soil	Soil	41611	1	0.00240321
NCBI	16S rRNA	ERR2015168	PRJEB21491	SAMEA104139531	51.6522	-128.13	soil metagenome	Forest soil	Soil	37856	1	0.00264159
NCBI	16S rRNA	ERR2015175	PRJEB21491	SAMEA104139538	51.6522	-128.13	soil metagenome	Forest soil	Soil	43111	1	0.00231959
NCBI	16S rRNA	ERR2015178	PRJEB21491	SAMEA104139541	51.6522	-128.13	soil metagenome	Forest soil	Soil	60555	1	0.00165139
NCBI	16S rRNA	ERR2015182	PRJEB21491	SAMEA104139545	51.6522	-128.13	soil metagenome	Forest soil	Soil	46644	1	0.0021439
NCBI	16S rRNA	ERR2015192	PRJEB21491	SAMEA104139555	51.6522	-128.13	soil metagenome	Forest soil	Soil	29402	5	0.0170056
NCBI	16S rRNA	ERR2015193	PRJEB21491	SAMEA104139556	51.6522	-128.13	soil metagenome	Forest soil	Soil	28835	5	0.01734
NCBI	16S rRNA	ERR2015195	PRJEB21491	SAMEA104139558	51.6522	-128.13	soil metagenome	Forest soil	Soil	18069	10	0.0553434
NCBI	16S rRNA	ERR2015196	PRJEB21491	SAMEA104139559	51.6522	-128.13	soil metagenome	Forest soil	Soil	30987	17	0.0548617
NCBI	16S rRNA	ERR2015199	PRJEB21491	SAMEA104139562	51.6522	-128.13	soil metagenome	Forest soil	Soil	32085	21	0.0654511
NCBI	16S rRNA	ERR2015204	PRJEB21491	SAMEA104139567	51.6522	-128.13	soil metagenome	Forest soil	Soil	23594	19	0.0805289
NCBI	16S rRNA	ERR2015205	PRJEB21491	SAMEA104139568	51.6522	-128.13	soil metagenome	Forest soil	Soil	20572	12	0.0583317
NCBI	16S rRNA	ERR2015266	PRJEB21491	SAMEA104139629	51.6522	-128.13	soil metagenome	Forest soil	Soil	20100	6	0.0298507
NCBI	16S rRNA	ERR2015286	PRJEB21491	SAMEA104139649	51.6522	-128.13	soil metagenome	Forest soil	Soil	15540	1	0.00643501
NCBI	16S rRNA	ERR2015295	PRJEB21491	SAMEA104139658	51.6522	-128.13	soil metagenome	Forest soil	Soil	25365	1	0.00394244
NCBI	16S rRNA	ERR2015312	PRJEB21491	SAMEA104139675	51.6522	-128.13	soil metagenome	Forest soil	Soil	12199	1	0.00819739
NCBI	16S rRNA	ERR2015313	PRJEB21491	SAMEA104139676	51.6522	-128.13	soil metagenome	Forest soil	Soil	28324	5	0.0176529
NCBI	16S rRNA	ERR2015317	PRJEB21491	SAMEA104139680	51.6522	-128.13	soil metagenome	Forest soil	Soil	20936	4	0.0191058
NCBI	16S rRNA	ERR2015341	PRJEB21491	SAMEA104139704	51.6522	-128.13	soil metagenome	Forest soil	Soil	88734	1	0.00112696
NCBI	16S rRNA	ERR2015379	PRJEB21491	SAMEA104139742	51.6522	-128.13	soil metagenome	Forest soil	Soil	91171	2	0.00219368
NCBI	16S rRNA	ERR2043349	PRJEB21935	SAMEA104175073	41.8	-87.8	uncultured bacterium	City turf-grass soil	Soil	18764	1	0.00532935
NCBI	16S rRNA	ERR2124057	PRJEB22650	SAMEA104304820	N.A.	N.A.	metagenome	Acetate-triggered granular sludge floatation in methanogenic bioreactors	Anaerobic digester/reactor	62995	23	0.0365108
NCBI	16S rRNA	ERR2124059	PRJEB22650	SAMEA104304822	N.A.	N.A.	metagenome	Acetate-triggered granular sludge floatation in methanogenic bioreactors	Anaerobic digester/reactor	64809	40	0.0617198
NCBI	16S rRNA	ERR2124060	PRJEB22650	SAMEA104304823	N.A.	N.A.	metagenome	Acetate-triggered granular sludge floatation in methanogenic bioreactors	Anaerobic digester/reactor	65624	2	0.00304767
NCBI	16S rRNA	ERR2124061	PRJEB22650	SAMEA104304824	N.A.	N.A.	metagenome	Acetate-triggered granular sludge floatation in methanogenic bioreactors	Anaerobic digester/reactor	62632	1	0.00159663
NCBI	16S rRNA	ERR2124062	PRJEB22650	SAMEA104304825	N.A.	N.A.	metagenome	Acetate-triggered granular sludge floatation in methanogenic bioreactors	Anaerobic digester/reactor	65618	5	0.00761986
NCBI	16S rRNA	ERR2124064	PRJEB22650	SAMEA104304827	N.A.	N.A.	metagenome	Acetate-triggered granular sludge floatation in methanogenic bioreactors	Anaerobic digester/reactor	74307	4	0.00538307
NCBI	16S rRNA	ERR2124066	PRJEB22650	SAMEA104304829	N.A.	N.A.	metagenome	Acetate-triggered granular sludge floatation in methanogenic bioreactors	Anaerobic digester/reactor	66656	9	0.0135022
NCBI	16S rRNA	ERR2124067	PRJEB22650	SAMEA104304830	N.A.	N.A.	metagenome	Acetate-triggered granular sludge floatation in methanogenic bioreactors	Anaerobic digester/reactor	71501	11	0.0153844
NCBI	16S rRNA	ERR2124069	PRJEB22650	SAMEA104304832	N.A.	N.A.	metagenome	Acetate-triggered granular sludge floatation in methanogenic bioreactors	Anaerobic digester/reactor	67951	14	0.0206031
NCBI	16S rRNA	ERR2124070	PRJEB22650	SAMEA104304833	N.A.	N.A.	metagenome	Acetate-triggered granular sludge floatation in methanogenic bioreactors	Anaerobic digester/reactor	67261	2	0.00297349
NCBI	16S rRNA	ERR2124071	PRJEB22650	SAMEA104304834	N.A.	N.A.	metagenome	Acetate-triggered granular sludge floatation in methanogenic bioreactors	Anaerobic digester/reactor	61265	7	0.0114258
NCBI	16S rRNA	ERR2264881	PRJEB24590	SAMEA104542100	39.9	116. 3	metagenome	Blood plasma	Blood plasma	50864	1	0.00196603
NCBI	16S rRNA	ERR2640674	PRJEB24102	SAMEA4730413	48.8486	14.4855	freshwater metagenome	Freshwater biome	Freshwater/sediment	70985	1	0.00140875
NCBI	16S rRNA	ERR2676756	PRJEB27563	SAMEA4772458	N.A.	N.A.	metagenome	Atlantic intertidal mudflat	Marine water/sediment	658803	3	0.000455371
NCBI	16S rRNA	ERR2721496	PRJEB19359	SAMEA4811569	50.87	4.69	wastewater metagenome	Wastewater/sludge	Anaerobic digester/reactor	115760	13	0.0112301
NCBI	16S rRNA	ERR3346725	PRJEB28246	SAMEA5669983	33.2236	78.3286	hot springs metagenome	large bubbling spring assoc. with mat system: orange mat	Hot spring/sediment	71894	73	0.101538
NCBI	16S rRNA	ERR3346728	PRJEB28246	SAMEA5669986	33.2236	78.3286	hot springs metagenome	large bubbling spring assoc. with mat system: orange mat	Hot spring/sediment	91429	172	0.188124
NCBI	16S rRNA	ERR3346730	PRJEB28246	SAMEA5669988	33.2236	78.3286	hot springs metagenome	large bubbling spring assoc. with mat system: orange mat	Hot spring/sediment	89028	177	0.198814
NCBI	16S rRNA	ERR3346732	PRJEB28246	SAMEA5669990	33.2236	78.3286	hot springs metagenome	large bubbling spring assoc. with mat system: green mat	Hot spring/sediment	56604	128	0.226132
NCBI	16S rRNA	ERR579100	PRJEB6969	SAMEA2698363	N.A.	N.A.	anaerobic digester metagenome	Full-scale biogas digesters	Anaerobic digester/reactor	22691	2	0.00881407
NCBI	16S rRNA	ERR583405	PRJEB7059	SAMEA2708764	3.99663	101.393	hot springs metagenome	Extreme high temperature habitat: underground water	Hot spring/sediment	386252	6	0.00155339
NCBI	16S rRNA	ERR658108	PRJEB7435	SAMEA2821017	N.A.	N.A.	freshwater metagenome	Unchlorinated drinking water	Freshwater/sediment	59271	4	0.00674866
NCBI	16S rRNA	ERR765577	PRJEB8616	SAMEA3261607	-22.0177	-47.8908	metagenome	Anaerobic sludge	Anaerobic digester/reactor	441860	49	0.0110895
NCBI	16S rRNA	ERR765578	PRJEB8616	SAMEA3261608	-22.0177	-47.8908	metagenome	Anaerobic sludge	Anaerobic digester/reactor	752146	55	0.00731241
NCBI	16S rRNA	ERR765579	PRJEB8616	SAMEA3261609	-22.0177	-47.8908	metagenome	Anaerobic sludge	Anaerobic digester/reactor	699087	43	0.00615088
NCBI	16S rRNA	ERR958527	PRJEB9855	SAMEA3482029	N.A.	N.A.	crude oil metagenome	Petroleum reservior Jiangsu-Gao/oil phase	Petroleum field	15662	1	0.00638488
NCBI	16S rRNA	ERR985480	PRJEB10387	SAMEA3506716	31.395	120.036	unidentified archaeon	Lake sediment: freshwater	Freshwater/sediment	17548	6	0.0341919
NCBI	16S rRNA	ERR985481	PRJEB10387	SAMEA3506717	31.395	120.036	unidentified archaeon	Lake sediment: freshwater	Freshwater/sediment	25950	22	0.0847784
NCBI	16S rRNA	ERR985482	PRJEB10387	SAMEA3506718	31.395	120.036	unidentified archaeon	Lake sediment: freshwater	Freshwater/sediment	21405	34	0.158841
NCBI	16S rRNA	ERR985483	PRJEB10388	SAMEA3506719	31.478	120.209	unidentified archaeon	Sediment or freshwater from lake taihu	Freshwater/sediment	34283	16	0.0466704
NCBI	16S rRNA	ERR985484	PRJEB10388	SAMEA3506720	31.504	120.131	unidentified archaeon	Sediment or freshwater from lake taihu	Freshwater/sediment	29399	53	0.180278
NCBI	16S rRNA	ERR985485	PRJEB10388	SAMEA3506721	31.395	120.036	unidentified archaeon	Sediment or freshwater from lake taihu	Freshwater/sediment	34081	11	0.032276
NCBI	16S rRNA	ERR985486	PRJEB10388	SAMEA3506722	31.326	119.951	unidentified archaeon	Sediment or freshwater from lake taihu	Freshwater/sediment	34452	305	0.88529
NCBI	16S rRNA	ERR985487	PRJEB10388	SAMEA3506723	31.242	119.898	unidentified archaeon	Sediment or freshwater from lake taihu	Freshwater/sediment	21114	310	1.46822
NCBI	16S rRNA	ERR985488	PRJEB10388	SAMEA3506724	30.963	120.123	unidentified archaeon	Sediment or freshwater from lake taihu	Freshwater/sediment	31675	114	0.359905
NCBI	16S rRNA	ERR985489	PRJEB10388	SAMEA3506725	31.016	120.46	unidentified archaeon	Sediment or freshwater from lake taihu	Freshwater/sediment	30936	595	1.92333
NCBI	16S rRNA	ERR985490	PRJEB10388	SAMEA3506726	31.095	120.466	unidentified archaeon	Sediment or freshwater from lake taihu	Freshwater/sediment	22821	483	2.11647
NCBI	16S rRNA	ERR985491	PRJEB10388	SAMEA3506727	31.099	120.336	unidentified archaeon	Sediment or freshwater from lake taihu	Freshwater/sediment	37870	99	0.261421
NCBI	16S rRNA	ERR985492	PRJEB10388	SAMEA3506728	31.209	120.455	unidentified archaeon	Sediment or freshwater from lake taihu	Freshwater/sediment	34563	306	0.88534
NCBI	16S rRNA	ERR985493	PRJEB10388	SAMEA3506729	31.445	120.312	unidentified archaeon	Sediment or freshwater from lake taihu	Freshwater/sediment	36332	130	0.357811
NCBI	16S rRNA	SRR090264	N.A.	SAMN00189640	N.A.	N.A.	hydrocarbon metagenome	Tailing sample from WIP tailing pond	Petroleum field	2631	3	0.114025
NCBI	16S rRNA	SRR090266	N.A.	SAMN00189643	N.A.	N.A.	hydrocarbon metagenome	Tailing sample from WIP tailing pond	Petroleum field	6082	1	0.016442
NCBI	16S rRNA	SRR090285	N.A.	SAMN00189657	N.A.	N.A.	hydrocarbon metagenome	Tailing sample from MLSB tailing pond	Petroleum field	5270	2	0.0379507
NCBI	16S rRNA	SRR090286	N.A.	SAMN00189658	N.A.	N.A.	hydrocarbon metagenome	Tailing sample from MLSB tailing pond	Petroleum field	6996	1	0.0142939
NCBI	16S rRNA	SRR090294	N.A.	SAMN00189666	N.A.	N.A.	hydrocarbon metagenome	Tailing sample from MLSB tailing pond	Petroleum field	5029	1	0.0198847
NCBI	16S rRNA	SRR090299	N.A.	SAMN00189671	N.A.	N.A.	hydrocarbon metagenome	Tailing sample from MLSB tailing pond	Petroleum field	3262	1	0.030656
NCBI	16S rRNA	SRR097664	N.A.	SAMN00205329	N.A.	N.A.	hydrocarbon metagenome	Conoco-Phillips produced water - CG13	Petroleum field	10128	10	0.0987362
NCBI	16S rRNA	SRR097667	N.A.	SAMN00205333	N.A.	N.A.	hydrocarbon metagenome	Conoco-Phillips produced water - CG13	Petroleum field	9005	1	0.0111049
NCBI	16S rRNA	SRR097669	N.A.	SAMN00205335	N.A.	N.A.	hydrocarbon metagenome	Conoco-Phillips produced water - CG23	Petroleum field	3732	2	0.0535906
NCBI	16S rRNA	SRR099063	N.A.	SAMN00210604	N.A.	N.A.	hydrocarbon metagenome		Petroleum field	4332	2	0.0461681
NCBI	16S rRNA	SRR099066	N.A.	SAMN00210606	N.A.	N.A.	hydrocarbon metagenome		Petroleum field	5819	1	0.0171851
NCBI	16S rRNA	SRR099838	N.A.	SAMN00205333	N.A.	N.A.	hydrocarbon metagenome	Conoco-Phillips produced water - CG19	Petroleum field	6669	1	0.0149948
NCBI	16S rRNA	SRR1024109	PRJNA227416	SAMN02390992	37.54	118.33	hydrocarbon metagenome	Oilfield, microbiology of anaerobic hydrocarbon degradation	Petroleum field	9485	6	0.0632578
NCBI	16S rRNA	SRR1029451	PRJNA213315	SAMN02399652	55.31056	-112.48083	soil metagenome	Peat soil	Soil	8401	1	0.0119033
NCBI	16S rRNA	SRR1045987	PRJNA230888	SAMN02438470	N.A.	N.A.	bioreactor metagenome	Anaerobic reactor	Anaerobic digester/reactor	53978	72	0.133388
NCBI	16S rRNA	SRR1103422	PRJNA233551	SAMN02486533	N.A.	N.A.	aquatic metagenome	Oil deposit	Petroleum field	2319	1	0.043122
NCBI	16S rRNA	SRR1159363	PRJNA227416	SAMN02390992	37.54	118.33	hydrocarbon metagenome	Oilfield, enrichment cultures degrading hydrocarbon	Petroleum field	9503	6	0.063138
NCBI	16S rRNA	SRR1175897	PRJNA230124	SAMN02593680	N.A.	N.A.	anaerobic digester metagenome	Sample from anaerobic digesters degrading alpha cellulose	Anaerobic digester/reactor	57362	15	0.0261497
NCBI	16S rRNA	SRR1181464	PRJNA239749	SAMN02670763	N.A.	N.A.	activated sludge metagenome	Activated sludge	Anaerobic digester/reactor	3979	162	4.07137
NCBI	16S rRNA	SRR1181465	PRJNA239749	SAMN02670764	N.A.	N.A.	activated sludge metagenome	Activated sludge	Anaerobic digester/reactor	2559	1	0.0390778
NCBI	16S rRNA	SRR1199205	PRJNA242588	SAMN02649632	52.016667	4.366667	bioreactor metagenome	Anaerobic full-scale reactor	Anaerobic digester/reactor	10808	12	0.111029
NCBI	16S rRNA	SRR1258059	PRJNA227416	SAMN02715745	37.54	118.33	Archaea	Oilfield, enrichment cultures degrading hydrocarbon	Petroleum field	29060	168	0.578114
NCBI	16S rRNA	SRR1460512	PRJNA252645	SAMN02854319	N.A.	N.A.	hot springs metagenome	artificial hot spring	Hot spring/sediment	298572	33	0.0110526
NCBI	16S rRNA	SRR1514149	PRJNA255063	SAMN02903348	N.A.	N.A.	soil metagenome	Landfill leachate	Soil	82117	3	0.00365332
NCBI	16S rRNA	SRR1531772	PRJNA178165	SAMN02947132	N.A.	N.A.	aquatic metagenome	China: yunnan, tengchong， hot spring	Hot spring/sediment	2993	1	0.0334113
NCBI	16S rRNA	SRR1531773	PRJNA178165	SAMN02947133	N.A.	N.A.	aquatic metagenome	China: yunnan, tengchong， hot spring	Hot spring/sediment	2928	17	0.580601
NCBI	16S rRNA	SRR1562063	PRJNA259818	SAMN03014285	-3.44	36.68	solid waste metagenome	Solid waste: soil	Soil	96740	2	0.0020674
NCBI	16S rRNA	SRR1562987	PRJNA258309	SAMN03013805	30.56	120.7	freshwater sediment metagenome	River sediment	Freshwater/sediment	8411	1	0.0118892
NCBI	16S rRNA	SRR1566472	PRJNA260373	SAMN03020622	-3.4246	36.6796	solid waste metagenome	Soil	Soil	328784	1	0.000304151
NCBI	16S rRNA	SRR1581223	PRJNA260947	SAMN03024675	N.A.	N.A.	hot springs metagenome	Hot spring sediment	Hot spring/sediment	3413552	25	0.000732375
NCBI	16S rRNA	SRR1581232	PRJNA260947	SAMN03024676	N.A.	N.A.	hot springs metagenome	Hot spring sediment	Hot spring/sediment	2413708	3	0.00012429
NCBI	16S rRNA	SRR1784980	PRJNA274315	SAMN03325909	31.52	117.17	fermentation metagenome	waste water sludge	Anaerobic digester/reactor	17341	1	0.00576668
NCBI	16S rRNA	SRR1784981	PRJNA274315	SAMN03325909	31.52	117.17	fermentation metagenome	waste water sludge	Anaerobic digester/reactor	25049	1	0.00399218
NCBI	16S rRNA	SRR1784993	PRJNA274316	SAMN03325914	30.04	119.54	soil metagenome	clay loam	Soil	404051	511	0.126469
NCBI	16S rRNA	SRR1819872	PRJNA276058	SAMN03366905	-17.9248731	146.1421882	seawater metagenome	Brackish water	Marine water/sediment	11399	20	0.175454
NCBI	16S rRNA	SRR1930863	PRJNA276052	SAMN03397607	N.A.	N.A.	fermentation metagenome	fermentation mash	bioethanol fermentation	121389	1	0.000823798
NCBI	16S rRNA	SRR1930885	PRJNA276052	SAMN03397629	N.A.	N.A.	fermentation metagenome	fermentation mash	bioethanol fermentation	101478	4	0.00394174
NCBI	16S rRNA	SRR1930890	PRJNA276052	SAMN03397634	N.A.	N.A.	fermentation metagenome	fermentation mash	bioethanol fermentation	62477	2	0.00320118
NCBI	16S rRNA	SRR1955469	PRJNA280140	SAMN03459011	N.A.	N.A.	aquatic metagenome	saline lakes	Soda Lake/sediment	6179	1	0.0161838
NCBI	16S rRNA	SRR1980729	PRJNA281522	SAMN03491461	N.A.	N.A.	wastewater metagenome	PTA wastewater	Anaerobic digester/reactor	32749	1399	4.27189
NCBI	16S rRNA	SRR1980948	PRJNA279124	SAMN03393659	20.22577	85.49958	hot springs metagenome	sediments	Hot spring/sediment	470165	8	0.00170153
NCBI	16S rRNA	SRR2001625	PRJNA282444	SAMN03570114	36.09	120.15	marine sediment metagenome	marine sediment	Marine water/sediment	42847	57	0.133031
NCBI	16S rRNA	SRR2059435	PRJNA286319	SAMN03765416	40.39763	-119.22018	hot springs metagenome	Great Boiling Spring	Hot spring/sediment	34477	25	0.0725121
NCBI	16S rRNA	SRR2059436	PRJNA286319	SAMN03765417	40.39687	-119.2197	hot springs metagenome	Great Boiling Spring	Hot spring/sediment	33943	56	0.164982
NCBI	16S rRNA	SRR2059437	PRJNA286319	SAMN03765426	40.40447	-119.21857	hot springs metagenome	Rick's Hot Creek	Hot spring/sediment	40240	12	0.0298211
NCBI	16S rRNA	SRR2059438	PRJNA286319	SAMN03765427	40.40454	-119.21851	hot springs metagenome	Rick's Hot Creek	Hot spring/sediment	31040	14	0.0451031
NCBI	16S rRNA	SRR2059442	PRJNA286319	SAMN03765431	40.51556	-119.19917	hot springs metagenome	Fly Geyser	Hot spring/sediment	36218	8	0.0220885
NCBI	16S rRNA	SRR2059446	PRJNA286319	SAMN03765435	41.03039	-119.0162	hot springs metagenome	Double Hot Springs	Hot spring/sediment	34728	9	0.0259157
NCBI	16S rRNA	SRR2059447	PRJNA286319	SAMN03765418	40.39685	-119.21975	hot springs metagenome	Great Boiling Spring	Hot spring/sediment	38341	8	0.0208654
NCBI	16S rRNA	SRR2059448	PRJNA286319	SAMN03765436	41.03555	-119.01666	hot springs metagenome	Double Hot Springs	Hot spring/sediment	46647	5	0.0107188
NCBI	16S rRNA	SRR2059449	PRJNA286319	SAMN03765437	41.03114	-119.01753	hot springs metagenome	Double Hot Springs	Hot spring/sediment	30018	39	0.129922
NCBI	16S rRNA	SRR2059606	PRJNA286319	SAMN03765440	40.58425	-119.00498	hot springs metagenome	Fly Geyser	Hot spring/sediment	24550	35	0.142566
NCBI	16S rRNA	SRR2059607	PRJNA286319	SAMN03765441	41.12626	-120.03402	hot springs metagenome	Eagleville	Hot spring/sediment	25980	12	0.0461894
NCBI	16S rRNA	SRR2059611	PRJNA286319	SAMN03765445	41.31294	-120.04251	hot springs metagenome	Surprise Valley	Hot spring/sediment	21708	2	0.00921319
NCBI	16S rRNA	SRR2059613	PRJNA286319	SAMN03765446	41.31732	-120.04256	hot springs metagenome	Surprise Valley	Hot spring/sediment	33051	14	0.0423588
NCBI	16S rRNA	SRR2059619	PRJNA286319	SAMN03765452	41.32078	-120.04369	hot springs metagenome	Surprise Valley	Hot spring/sediment	42977	12	0.0279219
NCBI	16S rRNA	SRR2059620	PRJNA286319	SAMN03765453	41.32052	-120.04386	hot springs metagenome	Surprise Valley	Hot spring/sediment	31185	10	0.0320667
NCBI	16S rRNA	SRR2059621	PRJNA286319	SAMN03765454	41.32096	-120.04372	hot springs metagenome	Surprise Valley	Hot spring/sediment	36431	2	0.00548983
NCBI	16S rRNA	SRR2059649	PRJNA286319	SAMN03765479	40.3968	-119.21975	hot springs metagenome	Great Boiling Spring	Hot spring/sediment	36066	5	0.0138635
NCBI	16S rRNA	SRR2059657	PRJNA286319	SAMN03765486	N.A.	N.A.	hot springs metagenome	Great Boiling Spring	Hot spring/sediment	37657	4	0.0106222
NCBI	16S rRNA	SRR2059659	PRJNA286319	SAMN03765488	N.A.	N.A.	hot springs metagenome	Great Boiling Spring	Hot spring/sediment	33098	63	0.190344
NCBI	16S rRNA	SRR2059663	PRJNA286319	SAMN03765491	N.A.	N.A.	hot springs metagenome	Great Boiling Spring	Hot spring/sediment	32024	10	0.0312266
NCBI	16S rRNA	SRR2059664	PRJNA286319	SAMN03765492	N.A.	N.A.	hot springs metagenome	Great Boiling Spring	Hot spring/sediment	37397	2	0.00534802
NCBI	16S rRNA	SRR2059665	PRJNA286319	SAMN03765493	N.A.	N.A.	hot springs metagenome	Great Boiling Spring	Hot spring/sediment	32547	18	0.0553046
NCBI	16S rRNA	SRR2059668	PRJNA286319	SAMN03765424	40.39158	-119.22468	hot springs metagenome	Sandy's Spring West	Hot spring/sediment	36646	1	0.00272881
NCBI	16S rRNA	SRR2059672	PRJNA286319	SAMN03765499	N.A.	N.A.	hot springs metagenome	Sandy's Spring West	Hot spring/sediment	40655	10	0.0245972
NCBI	16S rRNA	SRR2059673	PRJNA286319	SAMN03765500	N.A.	N.A.	hot springs metagenome	Sandy's Spring West	Hot spring/sediment	43926	9	0.020489
NCBI	16S rRNA	SRR2059674	PRJNA286319	SAMN03765501	N.A.	N.A.	hot springs metagenome	Surprise Valley	Hot spring/sediment	36267	2	0.00551466
NCBI	16S rRNA	SRR2059675	PRJNA286319	SAMN03765502	N.A.	N.A.	hot springs metagenome	Surprise Valley	Hot spring/sediment	54260	41	0.0755621
NCBI	16S rRNA	SRR2059678	PRJNA286319	SAMN03765505	N.A.	N.A.	hot springs metagenome	Surprise Valley	Hot spring/sediment	28661	8	0.0279125
NCBI	16S rRNA	SRR2076736	PRJNA287913	SAMN03792096	24.95102	98.43613	hot springs metagenome	China: Tengchong geothermal area	Hot spring/sediment	15585	2	0.0128329
NCBI	16S rRNA	SRR2076737	PRJNA287913	SAMN03792097	24.95102	98.43613	hot springs metagenome	China: Tengchong geothermal area	Hot spring/sediment	14231	1	0.00702691
NCBI	16S rRNA	SRR2127935	PRJNA290886	SAMN03922432	44.81	115.8	crude oil metagenome	oil reservoir production water	Petroleum field	71060	3	0.00422178
NCBI	16S rRNA	SRR2127936	PRJNA290886	SAMN03922433	44.81	115.8	crude oil metagenome	oil reservoir production water	Petroleum field	73970	5	0.0067595
NCBI	16S rRNA	SRR2127937	PRJNA290886	SAMN03922434	44.81	115.8	crude oil metagenome	oil reservoir production water	Petroleum field	85973	1	0.00116316
NCBI	16S rRNA	SRR2127941	PRJNA290886	SAMN03922438	44.81	115.8	crude oil metagenome	oil reservoir production water	Petroleum field	83947	5	0.00595614
NCBI	16S rRNA	SRR2127943	PRJNA290886	SAMN03922440	44.81	115.8	crude oil metagenome	oil reservoir production water	Petroleum field	160706	3	0.00186676
NCBI	16S rRNA	SRR2127944	PRJNA290886	SAMN03922441	44.81	115.8	crude oil metagenome	oil reservoir production water	Petroleum field	140962	22	0.015607
NCBI	16S rRNA	SRR2127946	PRJNA290886	SAMN03922443	44.81	115.8	crude oil metagenome	oil reservoir production water	Petroleum field	63737	1	0.00156895
NCBI	16S rRNA	SRR2127947	PRJNA290886	SAMN03922444	44.81	115.8	crude oil metagenome	oil reservoir production water	Petroleum field	50416	2	0.00396699
NCBI	16S rRNA	SRR2127948	PRJNA290886	SAMN03922442	44.81	115.8	crude oil metagenome	oil reservoir production water	Petroleum field	148319	9	0.006068
NCBI	16S rRNA	SRR2127950	PRJNA290886	SAMN03922446	44.81	115.8	crude oil metagenome	oil reservoir production water	Petroleum field	117758	15	0.012738
NCBI	16S rRNA	SRR2127951	PRJNA290886	SAMN03922447	44.81	115.8	crude oil metagenome	oil reservoir production water	Petroleum field	116067	10	0.00861571
NCBI	16S rRNA	SRR2127952	PRJNA290886	SAMN03922448	44.81	115.8	crude oil metagenome	oil reservoir production water	Petroleum field	131870	14	0.0106165
NCBI	16S rRNA	SRR2349943	PRJNA295127	SAMN04044565	43.484946	5.188452	microbial mat metagenome	Hydrocarbon retention basin	Petroleum field	118034	1	0.000847214
NCBI	16S rRNA	SRR2480545	PRJNA296488	SAMN04099947	N.A.	N.A.	freshwater sediment metagenome	Lake sediment	Freshwater/sediment	6466	79	1.22178
NCBI	16S rRNA	SRR2508342	PRJNA271507	SAMN03274711	N.A.	N.A.	aquatic metagenome	Petroleum reservoir	Petroleum field	2263	1	0.0441891
NCBI	16S rRNA	SRR2508344	PRJNA271507	SAMN03274713	N.A.	N.A.	aquatic metagenome	Petroleum reservoir	Petroleum field	2648	1	0.0377644
NCBI	16S rRNA	SRR2508346	PRJNA271507	SAMN03274715	N.A.	N.A.	aquatic metagenome	Petroleum reservoir	Petroleum field	2348	7	0.298126
NCBI	16S rRNA	SRR2508348	PRJNA271507	SAMN03274716	N.A.	N.A.	aquatic metagenome	Petroleum reservoir	Petroleum field	2859	12	0.419727
NCBI	16S rRNA	SRR2508350	PRJNA271507	SAMN03274718	N.A.	N.A.	aquatic metagenome	Petroleum reservoir	Petroleum field	2895	12	0.414508
NCBI	16S rRNA	SRR2508352	PRJNA271507	SAMN03274720	N.A.	N.A.	aquatic metagenome	Petroleum reservoir	Petroleum field	1683	44	2.61438
NCBI	16S rRNA	SRR2508609	PRJNA271507	SAMN03274722	N.A.	N.A.	aquatic metagenome	Petroleum reservoir	Petroleum field	2204	1	0.0453721
NCBI	16S rRNA	SRR2508718	PRJNA271507	SAMN03274723	N.A.	N.A.	aquatic metagenome	Petroleum reservoir	Petroleum field	1973	13	0.658895
NCBI	16S rRNA	SRR2508719	PRJNA271507	SAMN03274724	N.A.	N.A.	aquatic metagenome	Petroleum reservoir	Petroleum field	2366	8	0.338123
NCBI	16S rRNA	SRR2508720	PRJNA271507	SAMN03274725	N.A.	N.A.	aquatic metagenome	Petroleum reservoir	Petroleum field	2999	10	0.333444
NCBI	16S rRNA	SRR2508722	PRJNA271507	SAMN03274727	N.A.	N.A.	aquatic metagenome	Petroleum reservoir	Petroleum field	3260	32	0.981595
NCBI	16S rRNA	SRR2508724	PRJNA271507	SAMN03274729	N.A.	N.A.	aquatic metagenome	Petroleum reservoir	Petroleum field	2499	17	0.680272
NCBI	16S rRNA	SRR2508725	PRJNA271507	SAMN03274730	N.A.	N.A.	aquatic metagenome	Petroleum reservoir	Petroleum field	3012	138	4.58167
NCBI	16S rRNA	SRR2508727	PRJNA271507	SAMN03274732	N.A.	N.A.	aquatic metagenome	Petroleum reservoir	Petroleum field	2323	6	0.258287
NCBI	16S rRNA	SRR2508730	PRJNA271507	SAMN03274735	N.A.	N.A.	aquatic metagenome	Petroleum reservoir	Petroleum field	2329	8	0.343495
NCBI	16S rRNA	SRR2508731	PRJNA271507	SAMN03274736	N.A.	N.A.	aquatic metagenome	Petroleum reservoir	Petroleum field	2455	10	0.407332
NCBI	16S rRNA	SRR2509173	PRJNA271507	SAMN03274744	N.A.	N.A.	aquatic metagenome	Petroleum reservoir	Petroleum field	2104	9	0.427757
NCBI	16S rRNA	SRR2509266	PRJNA271507	SAMN03274745	N.A.	N.A.	aquatic metagenome	Petroleum reservoir	Petroleum field	2237	4	0.178811
NCBI	16S rRNA	SRR2509282	PRJNA271507	SAMN03274747	N.A.	N.A.	aquatic metagenome	Petroleum reservoir	Petroleum field	2143	137	6.39291
NCBI	16S rRNA	SRR2509283	PRJNA271507	SAMN03274748	N.A.	N.A.	aquatic metagenome	Petroleum reservoir	Petroleum field	2687	1	0.0372162
NCBI	16S rRNA	SRR2509285	PRJNA271507	SAMN03274749	N.A.	N.A.	aquatic metagenome	Petroleum reservoir	Petroleum field	2102	1	0.0475737
NCBI	16S rRNA	SRR2592318	PRJNA298935	SAMN04145472	1.2	103.45	sediment metagenome	Digested activated sludge from wastewater treatment plant	Anaerobic digester/reactor	73482	1	0.00136088
NCBI	16S rRNA	SRR2889742	PRJNA299716	SAMN04212411	N.A.	N.A.	manure metagenome	pig manure	Manure	75611	1	0.00132256
NCBI	16S rRNA	SRR2889744	PRJNA299716	SAMN04212411	N.A.	N.A.	manure metagenome	pig manure	Manure	58986	1	0.00169532
NCBI	16S rRNA	SRR2889746	PRJNA299716	SAMN04212412	N.A.	N.A.	soil metagenome	agricultural soil	Soil	80074	3	0.00374653
NCBI	16S rRNA	SRR2970820	PRJNA304206	SAMN04303217	N.A.	N.A.	freshwater sediment metagenome	nitrobenzene contaminated sediment of 50 days	Freshwater/sediment	8831	12	0.135885
NCBI	16S rRNA	SRR2971109	PRJNA304206	SAMN04303224	N.A.	N.A.	freshwater sediment metagenome	JS45 remediated sediment of 0 days	Freshwater/sediment	19922	54	0.271057
NCBI	16S rRNA	SRR3084724	PRJNA307496	SAMN04381888	39.95606977	-89.39300537	sludge metagenome	Anaerobic digester sludge	Anaerobic digester/reactor	72642	1	0.00137661
NCBI	16S rRNA	SRR3084973	PRJNA307496	SAMN04381888	39.95606977	-89.39300537	sludge metagenome	Anaerobic digester sludge	Anaerobic digester/reactor	68492	81	0.118262
NCBI	16S rRNA	SRR3084975	PRJNA307496	SAMN04381888	39.95606977	-89.39300537	sludge metagenome	Anaerobic digester sludge	Anaerobic digester/reactor	77855	2	0.00256888
NCBI	16S rRNA	SRR3084985	PRJNA307496	SAMN04381888	39.95606977	-89.39300537	sludge metagenome	Anaerobic digester sludge	Anaerobic digester/reactor	84884	12	0.0141369
NCBI	16S rRNA	SRR3084993	PRJNA307496	SAMN04381888	39.95606977	-89.39300537	sludge metagenome	Anaerobic digester sludge	Anaerobic digester/reactor	75550	1	0.00132363
NCBI	16S rRNA	SRR3084996	PRJNA307496	SAMN04381888	39.95606977	-89.39300537	sludge metagenome	Anaerobic digester sludge	Anaerobic digester/reactor	79222	2	0.00252455
NCBI	16S rRNA	SRR3085002	PRJNA307496	SAMN04381888	39.95606977	-89.39300537	sludge metagenome	Anaerobic digester sludge	Anaerobic digester/reactor	72211	1	0.00138483
NCBI	16S rRNA	SRR3085005	PRJNA307496	SAMN04381888	39.95606977	-89.39300537	sludge metagenome	Anaerobic digester sludge	Anaerobic digester/reactor	75791	2	0.00263884
NCBI	16S rRNA	SRR3134747	PRJNA309736	SAMN04441842	22.25	113.05	sludge metagenome	Anaerobic digester sludge	Anaerobic digester/reactor	83773	161	0.192186
NCBI	16S rRNA	SRR3145174	PRJNA309849	SAMN04456939	-22.32618	-47.712576	frog metagenome	skin	frog	10365	3	0.0289436
NCBI	16S rRNA	SRR3176895	PRJNA311960	SAMN04490991	33.19625	-81.73808329	hydrocarbon metagenome	water and substrate from coal combustion waste (fly ash) contaminated and reference sites	Petroleum field	4158981	20	0.000480887
NCBI	16S rRNA	SRR3181942	PRJNA312802	SAMN04506840	44.43	-110.42	hot springs metagenome	Hot springs	Hot spring/sediment	197899	97	0.0490149
NCBI	16S rRNA	SRR3211135	PRJNA314288	SAMN04531410	N.A.	N.A.	soil metagenome	acidic soil	Soil	111501	5	0.00448426
NCBI	16S rRNA	SRR3219188	PRJNA314288	SAMN04531410	N.A.	N.A.	soil metagenome	acidic soil	Soil	47533	4	0.00841521
NCBI	16S rRNA	SRR3219203	PRJNA314288	SAMN04531410	N.A.	N.A.	soil metagenome	acidic soil	Soil	116464	1	0.000858634
NCBI	16S rRNA	SRR3343863	PRJNA293506	SAMN04604639	31.51	107.71	soil metagenome	soil	Soil	49177	1	0.00203347
NCBI	16S rRNA	SRR3608532	PRJNA323673	SAMN05185314	-12.0433	-77.0283	soil metagenome	hot springs	Soil	1225063	52	0.00424468
NCBI	16S rRNA	SRR3924783	PRJNA328565	SAMN05357172	29.919825	121.674727	aquatic metagenome	water	Freshwater/sediment	37317	1	0.00267974
NCBI	16S rRNA	SRR3924789	PRJNA328565	SAMN05357178	29.882	121.548	aquatic metagenome	water	Freshwater/sediment	42795	2	0.00467344
NCBI	16S rRNA	SRR3924793	PRJNA328565	SAMN05357181	29.932	121.431	aquatic metagenome	water	Freshwater/sediment	37570	2	0.0053234
NCBI	16S rRNA	SRR3924799	PRJNA328565	SAMN05357187	30.004	121.287	aquatic metagenome	water	Freshwater/sediment	30600	1	0.00326797
NCBI	16S rRNA	SRR4063185	PRJNA327705	SAMN05356566	N.A.	N.A.	bovine gut metagenome	rumen21	Gut	9066	1	0.0110302
NCBI	16S rRNA	SRR5053357	PRJNA354810	SAMN06053788	25.472437	107.332457	soil metagenome	Smelting factory soil	Soil	31208	14	0.0448603
NCBI	16S rRNA	SRR5053363	PRJNA354810	SAMN06053771	25.472862	107.331932	soil metagenome	Smelting factory soil	Soil	35663	12	0.0336483
NCBI	16S rRNA	SRR5053366	PRJNA354810	SAMN06053789	25.472438	107.332458	soil metagenome	Smelting factory soil	Soil	30416	6	0.0197265
NCBI	16S rRNA	SRR5053373	PRJNA354810	SAMN06053795	25.4724314	107.332464	soil metagenome	Smelting factory soil	Soil	43453	42	0.0966562
NCBI	16S rRNA	SRR5053375	PRJNA354810	SAMN06053783	25.472432	107.332452	soil metagenome	Smelting factory soil	Soil	25766	2	0.00776217
NCBI	16S rRNA	SRR5119592	PRJNA356912	SAMN06130138	45.46	124.19	oil field metagenome	oil-water sample	Petroleum field	13306	1	0.00751541
NCBI	16S rRNA	SRR5140032	PRJNA359993	SAMN06198789	N.A.	N.A.	wastewater metagenome	UAFB reactor operated at 55 and 37 degree	Anaerobic digester/reactor	45432	3842	8.45659
NCBI	16S rRNA	SRR5163993	PRJNA360023	SAMN06199444	12.3938	114.9005	marine sediment metagenome	deep sea sediment	Marine water/sediment	26045	708	2.71837
NCBI	16S rRNA	SRR5164430	PRJNA360023	SAMN06199443	12.3938	114.9005	marine sediment metagenome	deep sea sediment	Marine water/sediment	23228	1	0.00430515
NCBI	16S rRNA	SRR526973	N.A.	SAMN00263090	N.A.	N.A.	human gut metagenome	human gut	Gut	32678	1	0.00306016
NCBI	16S rRNA	SRR5313250	PRJNA377204	SAMN06458624	36.56	100.53	aquatic metagenome	lake	Soda Lake/sediment	114223	1	0.00087548
NCBI	16S rRNA	SRR5500394	PRJNA384867	SAMN06850202	N.A.	N.A.	freshwater metagenome	small river biome	Freshwater/sediment	254378	102	0.0400978
NCBI	16S rRNA	SRR5500572	PRJNA385062	SAMN06858868	24.0655	101.08744	soil metagenome	paddy soil	Soil	51532	2	0.00388108
NCBI	16S rRNA	SRR5500578	PRJNA385062	SAMN06858862	23.21189	102.38253	soil metagenome	paddy soil	Soil	54593	2	0.00366347
NCBI	16S rRNA	SRR5500619	PRJNA385062	SAMN06858821	28.79583	112.34306	soil metagenome	paddy soil	Soil	107092	1	0.000933777
NCBI	16S rRNA	SRR5574532	PRJNA386837	SAMN07135579	23.38	102.81	plant metagenome	Myriophyllum spicatum L.	Plant	41028	3	0.00731208
NCBI	16S rRNA	SRR5581342	PRJNA386837	SAMN07135767	23.63	102.86	plant metagenome	Myriophyllum spicatum L.	Plant	51507	1	0.00194148
NCBI	16S rRNA	SRR5685171	PRJNA383959	SAMN06820583	37.934065	127.770111	soil metagenome	rhizosphere soil	Soil	163087	56	0.0343375
NCBI	16S rRNA	SRR6173480	PRJNA413877	SAMN07774250	22.3408	113.5955	aquatic metagenome	Pearl River	Freshwater/sediment	16044	1	0.00623286
NCBI	16S rRNA	SRR620249	PRJNA179276	SAMN01805420	N.A.	N.A.	hot springs metagenome	Hot springs	Hot spring/sediment	9503	14	0.147322
NCBI	16S rRNA	SRR620257	PRJNA179276	SAMN01805428	N.A.	N.A.	hot springs metagenome	Hot springs	Hot spring/sediment	1464	38	2.59563
NCBI	16S rRNA	SRR629168	PRJNA171759	SAMN01096358	N.A.	N.A.	hot springs metagenome	Hot springs	Hot spring/sediment	1311	2	0.152555
NCBI	16S rRNA	SRR6357550	PRJNA421479	SAMN08144193	30.513	-94.579	oil field metagenome	oil field	Petroleum field	92833	11	0.0118492
NCBI	16S rRNA	SRR6364435	PRJNA421799	SAMN08155819	36.23	137.44	microbial mat metagenome	Microbial mats and water in Nakabusa hot spring	Hot spring/sediment	266849	1	0.000374744
NCBI	16S rRNA	SRR6364437	PRJNA421799	SAMN08155819	36.23	137.44	microbial mat metagenome	Microbial mats and water in Nakabusa hot spring	Hot spring/sediment	259659	2	0.000770241
NCBI	16S rRNA	SRR6364439	PRJNA421799	SAMN08155819	36.23	137.44	microbial mat metagenome	Microbial mats and water in Nakabusa hot spring	Hot spring/sediment	277694	5	0.00180054
NCBI	16S rRNA	SRR6364441	PRJNA421799	SAMN08155819	36.23	137.44	microbial mat metagenome	Microbial mats and water in Nakabusa hot spring	Hot spring/sediment	249631	1	0.000400591
NCBI	16S rRNA	SRR6364442	PRJNA421799	SAMN08155819	36.23	137.44	microbial mat metagenome	Microbial mats and water in Nakabusa hot spring	Hot spring/sediment	309582	1	0.000323016
NCBI	16S rRNA	SRR6431641	PRJNA427930	SAMN08277086	45.59	84.77	oil field metagenome	oil reservoir	Petroleum field	85079	1	0.00117538
NCBI	16S rRNA	SRR6435207	PRJNA428093	SAMN08281034	N.A.	N.A.	bioreactor metagenome	digestate from reactor L_Control at stage3	Anaerobic digester/reactor	496905	1	0.000201246
NCBI	16S rRNA	SRR6435213	PRJNA428093	SAMN08281030	N.A.	N.A.	bioreactor metagenome	digestate from reactor L_Control at stage2	Anaerobic digester/reactor	91244	1	0.00109596
NCBI	16S rRNA	SRR6435259	PRJNA428129	SAMN08281129	36.9747	117.1701	oil field metagenome	oil-field	Petroleum field	34237	5	0.0146041
NCBI	16S rRNA	SRR6435264	PRJNA428129	SAMN08281124	38.2541	90.865	oil field metagenome	oil-field	Petroleum field	28764	1	0.00347657
NCBI	16S rRNA	SRR6470303	PRJNA429869	SAMN08362022	31.73	119.75	rhizosphere metagenome	biochar-ryegrass2	Soil	52911	1	0.00188997
NCBI	16S rRNA	SRR6516107	PRJNA431692	SAMN08398357	23.67	102.58	soil metagenome	To assess the relationships between the microbial community composition and the suppression of lisianthus Fusarium wilt after reductive soil disinfestations	Soil	82308	1	0.00121495
NCBI	16S rRNA	SRR6516141	PRJNA431692	SAMN08398353	23.67	102.58	soil metagenome	To assess the relationships between the microbial community composition and the suppression of lisianthus Fusarium wilt after reductive soil disinfestations	Soil	78573	2	0.0025454
NCBI	16S rRNA	SRR6664286	PRJNA432589	SAMN08455322	-38.47333	176.14711	hot springs metagenome	neutral hot spring	Hot spring/sediment	282671	1	0.000353768
NCBI	16S rRNA	SRR6908855	PRJNA445946	SAMN08803153	31.32	117.41	freshwater metagenome	environmental	Freshwater/sediment	140222	2	0.00142631
NCBI	16S rRNA	SRR6976369	PRJNA449441	SAMN08904496	45.59	84.77	oil field metagenome	oil field sample	Petroleum field	16818	1	0.00594601
NCBI	16S rRNA	SRR6976376	PRJNA449441	SAMN08904499	45.59	84.77	oil field metagenome	oil field sample	Petroleum field	17774	3	0.0168786
NCBI	16S rRNA	SRR6976377	PRJNA449441	SAMN08904500	45.59	84.77	oil field metagenome	oil field sample	Petroleum field	9446	15	0.158797
NCBI	16S rRNA	SRR7015435	PRJNA450268	SAMN08933913	35.1364	-106.35924	freshwater metagenome	stream subsurface water D1T2b	Freshwater/sediment	93090	10	0.0107423
NCBI	16S rRNA	SRR7097788	PRJNA453447	SAMN08978842	N.A.	N.A.	chicken gut metagenome	chicken gut	Gut	47633	2	0.00419877
NCBI	16S rRNA	SRR7110588	PRJNA454769	SAMN09039186	N.A.	N.A.	hydrocarbon metagenome	oil sand of physical model	Petroleum field	74792	12	0.0160445
NCBI	16S rRNA	SRR7110589	PRJNA454769	SAMN09039183	N.A.	N.A.	hydrocarbon metagenome	oil sand of physical model	Petroleum field	69285	28	0.0404128
NCBI	16S rRNA	SRR7110591	PRJNA454769	SAMN09039189	N.A.	N.A.	hydrocarbon metagenome	oil sand of physical model	Petroleum field	92855	15	0.0161542
NCBI	16S rRNA	SRR7110592	PRJNA454769	SAMN09039190	N.A.	N.A.	hydrocarbon metagenome	oil sand of physical model	Petroleum field	120480	49	0.0406707
NCBI	16S rRNA	SRR7110593	PRJNA454769	SAMN09039187	N.A.	N.A.	hydrocarbon metagenome	oil sand of physical model	Petroleum field	93220	33	0.0354001
NCBI	16S rRNA	SRR7110594	PRJNA454769	SAMN09039188	N.A.	N.A.	hydrocarbon metagenome	oil sand of physical model	Petroleum field	114883	33	0.0287249
NCBI	16S rRNA	SRR7183062	PRJNA471552	SAMN09211837	63.2524	-120.8464	hydrocarbon metagenome	Shale (fracing fluids)	Petroleum field	70454	3	0.0042581
NCBI	16S rRNA	SRR7519516	PRJNA480948	SAMN09652684	36.27	7.16	sediment metagenome	Hot springs sediments	Hot spring/sediment	1992124	40	0.00200791
NCBI	16S rRNA	SRR7548200	PRJNA482160	SAMN09699103	45.24	-73.33	wastewater metagenome	Wastewater	Anaerobic digester/reactor	117522	66	0.0561597
NCBI	16S rRNA	SRR7548201	PRJNA482160	SAMN09699107	45.24	-73.33	wastewater metagenome	Wastewater	Anaerobic digester/reactor	131374	176	0.133969
NCBI	16S rRNA	SRR7548202	PRJNA482160	SAMN09699108	45.24	-73.33	wastewater metagenome	Wastewater	Anaerobic digester/reactor	125554	296	0.235755
NCBI	16S rRNA	SRR7548203	PRJNA482160	SAMN09699104	45.24	-73.33	wastewater metagenome	Wastewater	Anaerobic digester/reactor	133726	423	0.316318
NCBI	16S rRNA	SRR7548204	PRJNA482160	SAMN09699099	45.24	-73.33	wastewater metagenome	Wastewater	Anaerobic digester/reactor	148224	699	0.471584
NCBI	16S rRNA	SRR7548205	PRJNA482160	SAMN09699100	45.24	-73.33	wastewater metagenome	Wastewater	Anaerobic digester/reactor	103054	130	0.126147
NCBI	16S rRNA	SRR7548206	PRJNA482160	SAMN09699101	45.24	-73.33	wastewater metagenome	Wastewater	Anaerobic digester/reactor	155151	157	0.101192
NCBI	16S rRNA	SRR7548207	PRJNA482160	SAMN09699102	45.24	-73.33	wastewater metagenome	Wastewater	Anaerobic digester/reactor	139384	72	0.0516559
NCBI	16S rRNA	SRR7548208	PRJNA482160	SAMN09699109	45.24	-73.33	wastewater metagenome	Wastewater	Anaerobic digester/reactor	152128	194	0.127524
NCBI	16S rRNA	SRR7548209	PRJNA482160	SAMN09699110	45.24	-73.33	wastewater metagenome	Wastewater	Anaerobic digester/reactor	139955	173	0.123611
NCBI	16S rRNA	SRR7548210	PRJNA482160	SAMN09699105	45.24	-73.33	wastewater metagenome	Wastewater	Anaerobic digester/reactor	141997	856	0.60283
NCBI	16S rRNA	SRR7548211	PRJNA482160	SAMN09699106	45.24	-73.33	wastewater metagenome	Wastewater	Anaerobic digester/reactor	125338	294	0.234566
NCBI	16S rRNA	SRR7624323	PRJNA483495	SAMN09742341	44.419329	-110.954192	hot springs metagenome	hot spring	Hot spring/sediment	464474	109	0.0234674
NCBI	16S rRNA	SRR7650150	PRJNA484628	SAMN09767324	31.9927	34.8172	gut metagenome	10-microns-protozoab8	Gut	32074	26	0.0810625
NCBI	16S rRNA	SRR7650152	PRJNA484628	SAMN09767331	31.9927	34.8172	gut metagenome	60-microns-protozoab9	Gut	9947	53	0.532824
NCBI	16S rRNA	SRR7650175	PRJNA484628	SAMN09767329	31.9927	34.8172	gut metagenome	10-microns-protozoab9	Gut	5363	7	0.130524
NCBI	16S rRNA	SRR7650198	PRJNA484628	SAMN09767323	31.9927	34.8172	gut metagenome	under10-microns-protozoab3	Gut	44839	15	0.033453
NCBI	16S rRNA	SRR769612	PRJNA187566	SAMN01939193	0.3333	36.25	aquatic metagenome	Soda lake sediment	Soda Lake/sediment	4153	1	0.024079
NCBI	16S rRNA	SRR769613	PRJNA187566	SAMN01939194	0.3333	36.25	aquatic metagenome	Soda lake sediment	Soda Lake/sediment	3095	8	0.258481
NCBI	16S rRNA	SRR769614	PRJNA187566	SAMN01939195	0.3333	36.25	aquatic metagenome	Soda lake sediment	Soda Lake/sediment	6022	470	7.80472
NCBI	16S rRNA	SRR769615	PRJNA187566	SAMN01939196	0.3333	36.25	aquatic metagenome	Soda lake sediment	Soda Lake/sediment	2663	83	3.11679
NCBI	16S rRNA	SRR769619	PRJNA187566	SAMN01939200	0.3333	36.25	aquatic metagenome	Soda lake sediment	Soda Lake/sediment	2228	1	0.0448833
NCBI	16S rRNA	SRR769622	PRJNA187566	SAMN01939203	0.3333	36.25	aquatic metagenome	Soda lake sediment	Soda Lake/sediment	2887	3	0.103914
NCBI	16S rRNA	SRR769624	PRJNA187566	SAMN01939205	0.3333	36.25	aquatic metagenome	Soda lake sediment	Soda Lake/sediment	2484	163	6.562
NCBI	16S rRNA	SRR769680	PRJNA187566	SAMN01939261	-2	36.216667	aquatic metagenome	Soda lake sediment	Soda Lake/sediment	2041	27	1.32288
NCBI	16S rRNA	SRR769681	PRJNA187566	SAMN01939262	-2	36.216667	aquatic metagenome	Soda lake sediment	Soda Lake/sediment	1486	3	0.201884
NCBI	16S rRNA	SRR769683	PRJNA187566	SAMN01939264	-2	36.216667	aquatic metagenome	Soda lake sediment	Soda Lake/sediment	1968	5	0.254065
NCBI	16S rRNA	SRR8261517	PRJNA507317	SAMN10491322	-25.2744	133.7751	sludge metagenome	Waste water treatment plant	Anaerobic digester/reactor	333101	29	0.00870607
NCBI	16S rRNA	SRR8268798	PRJNA507705	SAMN10502275	N.A.	N.A.	fish gut metagenome	intestine	Gut	49666	2	0.0040269
NCBI	16S rRNA	SRR8284897	PRJNA508441	SAMN10522745	22.59	113.96	freshwater metagenome	river water	Freshwater/sediment	100997	1	0.000990128
NCBI	16S rRNA	SRR8284907	PRJNA508441	SAMN10522705	22.47	113.93	marine metagenome	Coastal water	Marine water/sediment	70285	1	0.00142278
NCBI	16S rRNA	SRR8284917	PRJNA508441	SAMN10522754	22.5	113.98	marine metagenome	Coastal water	Marine water/sediment	55441	1	0.00180372
NCBI	16S rRNA	SRR8284936	PRJNA508441	SAMN10522693	22.58	113.95	freshwater metagenome	river water	Freshwater/sediment	75308	1	0.00132788
NCBI	16S rRNA	SRR8284992	PRJNA508441	SAMN10522728	22.59	113.98	freshwater metagenome	river water	Freshwater/sediment	88073	1	0.00113542
NCBI	16S rRNA	SRR8351608	PRJNA510526	SAMN10390812	23.05	113.41	sludge metagenome	Paper sludge	Anaerobic digester/reactor	90916	297	0.326675
NCBI	16S rRNA	SRR8351609	PRJNA510526	SAMN10390813	23.05	113.41	sludge metagenome	Paper sludge	Anaerobic digester/reactor	108301	352	0.32502
NCBI	16S rRNA	SRR8351610	PRJNA510526	SAMN10390810	23.05	113.41	wastewater metagenome	waste water treatment plant	Anaerobic digester/reactor	118276	1483	1.25385
NCBI	16S rRNA	SRR8351611	PRJNA510526	SAMN10390811	23.05	113.41	sludge metagenome	Paper sludge	Anaerobic digester/reactor	89944	387	0.430268
NCBI	16S rRNA	SRR8351612	PRJNA510526	SAMN10390816	23.05	113.41	sludge metagenome	Paper sludge	Anaerobic digester/reactor	104369	334	0.320018
NCBI	16S rRNA	SRR8351613	PRJNA510526	SAMN10390817	23.05	113.41	sludge metagenome	Paper sludge	Anaerobic digester/reactor	102688	289	0.281435
NCBI	16S rRNA	SRR8351614	PRJNA510526	SAMN10390814	23.05	113.41	sludge metagenome	Paper sludge	Anaerobic digester/reactor	98862	746	0.754587
NCBI	16S rRNA	SRR8351615	PRJNA510526	SAMN10390815	23.05	113.41	sludge metagenome	Paper sludge	Anaerobic digester/reactor	80922	97	0.119869
NCBI	16S rRNA	SRR8361135	PRJNA511010	SAMN10621491	26.43	-86.94	marine sediment metagenome	Marine sediment	Marine water/sediment	16633	1	0.00601214
NCBI	16S rRNA	SRR8361174	PRJNA511010	SAMN10621498	26.26	-86.48	marine sediment metagenome	Marine sediment	Marine water/sediment	16426	2	0.0121758
NCBI	16S rRNA	SRR8361335	PRJNA511010	SAMN10621532	26.36	-85.1	marine sediment metagenome	Marine sediment	Marine water/sediment	17958	2	0.0111371
NCBI	16S rRNA	SRR8427255	PRJNA514085	SAMN10720047	35.9755	-84.274678	groundwater metagenome	groundwater	Freshwater/sediment	10842032	1	9.22336e-06
NCBI	16S rRNA	SRR8441094	PRJNA514900	SAMN10736290	-27.78305556	-54.24916667	bioreactor metagenome	liquid biodigester D17-P3	Anaerobic digester/reactor	72732	2	0.00274982
NCBI	16S rRNA	SRR8441097	PRJNA514900	SAMN10736278	-27.78305556	-54.24916667	bioreactor metagenome	liquid biodigester D4-P2	Anaerobic digester/reactor	35671	3	0.00841019
NCBI	16S rRNA	SRR8441099	PRJNA514900	SAMN10736280	-27.78305556	-54.24916667	bioreactor metagenome	liquid biodigester D8-P1	Anaerobic digester/reactor	65833	3	0.00455699
NCBI	16S rRNA	SRR8441103	PRJNA514900	SAMN10736276	-27.78305556	-54.24916667	bioreactor metagenome	liquid biodigester D1-P3	Anaerobic digester/reactor	30853	4	0.0129647
NCBI	16S rRNA	SRR8506360	PRJNA517284	SAMN10824114	N.A.	N.A.	Proteobacteria	Sediments in karst wetland restored by vegetation	Freshwater/sediment	28041	11	0.0392283
NCBI	16S rRNA	SRR8506363	PRJNA517284	SAMN10824114	N.A.	N.A.	Proteobacteria	Sediments in karst wetland restored by vegetation	Freshwater/sediment	49486	197	0.398092
NCBI	16S rRNA	SRR8506365	PRJNA517284	SAMN10824114	N.A.	N.A.	Proteobacteria	Sediments in karst wetland restored by vegetation	Freshwater/sediment	48495	21	0.0433034
NCBI	16S rRNA	SRR8506366	PRJNA517284	SAMN10824114	N.A.	N.A.	Proteobacteria	Sediments in karst wetland restored by vegetation	Freshwater/sediment	41631	8	0.0192164
NCBI	16S rRNA	SRR8506367	PRJNA517284	SAMN10824114	N.A.	N.A.	Proteobacteria	Sediments in karst wetland restored by vegetation	Freshwater/sediment	29795	16	0.0537003
NCBI	16S rRNA	SRR8506368	PRJNA517284	SAMN10824114	N.A.	N.A.	Proteobacteria	Sediments in karst wetland restored by vegetation	Freshwater/sediment	38611	35	0.0906477
NCBI	16S rRNA	SRR8506369	PRJNA517284	SAMN10824114	N.A.	N.A.	Proteobacteria	Sediments in karst wetland restored by vegetation	Freshwater/sediment	46589	5	0.0107321
NCBI	16S rRNA	SRR8553844	PRJNA521556	SAMN10907342	31.84	117.29	sludge metagenome	metagenomic	Anaerobic digester/reactor	32373	1	0.00308899
NCBI	16S rRNA	SRR8553869	PRJNA521556	SAMN10907361	31.84	117.29	sludge metagenome	metagenomic	Anaerobic digester/reactor	29575	2	0.00676247
NCBI	16S rRNA	SRR8553889	PRJNA521556	SAMN10907472	31.84	117.29	sludge metagenome	metagenomic	Anaerobic digester/reactor	30744	1	0.00325267
NCBI	16S rRNA	SRR8553914	PRJNA521556	SAMN10907514	31.84	117.29	sludge metagenome	metagenomic	Anaerobic digester/reactor	39912	41	0.102726
NCBI	16S rRNA	SRR8553931	PRJNA521556	SAMN10907529	31.84	117.29	sludge metagenome	metagenomic	Anaerobic digester/reactor	46143	143	0.309906
NCBI	16S rRNA	SRR8554352	PRJNA520020	SAMN10865520	44.11	-88.23	activated sludge metagenome	Anaerobic digester	Anaerobic digester/reactor	2278362	1	4.38912e-05
NCBI	16S rRNA	SRR8554355	PRJNA520022	SAMN10864923	44.11	-88.23	activated sludge metagenome	Anaerobic digester	Anaerobic digester/reactor	3855993	1	2.59337e-05
NCBI	16S rRNA	SRR8554409	PRJNA520033	SAMN10864915	44.11	-88.23	activated sludge metagenome	Anaerobic digester	Anaerobic digester/reactor	3611949	18	0.000498346
NCBI	16S rRNA	SRR8554420	PRJNA519337	SAMN10864866	44.11	-88.23	activated sludge metagenome	Anaerobic digester	Anaerobic digester/reactor	2345522	17373	0.740688
NCBI	16S rRNA	SRR8554421	PRJNA519338	SAMN10864937	44.11	-88.23	activated sludge metagenome	Anaerobic digester	Anaerobic digester/reactor	3321319	36566	1.10095
NCBI	16S rRNA	SRR8554422	PRJNA519334	SAMN10864865	44.11	-88.23	activated sludge metagenome	Anaerobic digester	Anaerobic digester/reactor	880243	3673	0.417271
NCBI	16S rRNA	SRR8554423	PRJNA519333	SAMN10865505	44.11	-88.23	activated sludge metagenome	Anaerobic digester	Anaerobic digester/reactor	2775782	5560	0.200304
NCBI	16S rRNA	SRR8554424	PRJNA519336	SAMN10864918	44.11	-88.23	activated sludge metagenome	Anaerobic digester	Anaerobic digester/reactor	3171893	4742	0.149501
NCBI	16S rRNA	SRR8554425	PRJNA519331	SAMN10864879	44.11	-88.23	activated sludge metagenome	Anaerobic digester	Anaerobic digester/reactor	1151281	1	8.68598e-05
NCBI	16S rRNA	SRR8554426	PRJNA519335	SAMN10864911	44.11	-88.23	activated sludge metagenome	Anaerobic digester	Anaerobic digester/reactor	2773170	3128	0.112795
NCBI	16S rRNA	SRR8554428	PRJNA519340	SAMN10865523	44.11	-88.23	activated sludge metagenome	Anaerobic digester	Anaerobic digester/reactor	5579241	10180	0.182462
NCBI	16S rRNA	SRR8554429	PRJNA519339	SAMN10864917	44.11	-88.23	activated sludge metagenome	Anaerobic digester	Anaerobic digester/reactor	2682322	3663	0.136561
NCBI	16S rRNA	SRR8554430	PRJNA519341	SAMN10865506	44.11	-88.23	activated sludge metagenome	Anaerobic digester	Anaerobic digester/reactor	4212694	4828	0.114606
NCBI	16S rRNA	SRR8554432	PRJNA519342	SAMN10864855	44.11	-88.23	activated sludge metagenome	Anaerobic digester	Anaerobic digester/reactor	2834528	8313	0.293276
NCBI	16S rRNA	SRR8573949	PRJNA522056	SAMN10923939	18.4	76.56	anaerobic digester metagenome	Anaerobic Digester	Anaerobic digester/reactor	374979	1	0.000266682
NCBI	16S rRNA	SRR8581210	PRJNA522660	SAMN10948626	N.A.	N.A.	sludge metagenome	sludge sample	Anaerobic digester/reactor	75678	16	0.0211422
NCBI	16S rRNA	SRR8581212	PRJNA522660	SAMN10948627	N.A.	N.A.	sludge metagenome	sludge sample	Anaerobic digester/reactor	82870	3	0.00362013
NCBI	16S rRNA	SRR8586762	PRJNA505597	SAMN10358641	19.076	72.8777	biogas fermenter metagenome	Anaerobic digester	Anaerobic digester/reactor	246542	308	0.124928
NCBI	16S rRNA	SRR8587281	PRJNA513101	SAMN10696129	30.37	104.3	anaerobic digester metagenome	anaerobic digester Rt	Anaerobic digester/reactor	62103	4	0.00644091
NCBI	16S rRNA	SRR8587308	PRJNA513101	SAMN10696107	30.37	104.3	anaerobic digester metagenome	anaerobic digester Rc	Anaerobic digester/reactor	54075	3	0.00554785
NCBI	16S rRNA	SRR8587334	PRJNA513101	SAMN10696130	30.37	104.3	anaerobic digester metagenome	anaerobic digester Rt	Anaerobic digester/reactor	62397	3	0.00480792
NCBI	16S rRNA	SRR8587336	PRJNA513101	SAMN10696132	30.37	104.3	anaerobic digester metagenome	anaerobic digester Rt	Anaerobic digester/reactor	64931	1	0.0015401
NCBI	16S rRNA	SRR8587362	PRJNA513101	SAMN10696128	30.37	104.3	anaerobic digester metagenome	anaerobic digester Rt	Anaerobic digester/reactor	62318	4	0.00641869
NCBI	16S rRNA	SRR8587363	PRJNA513101	SAMN10696147	30.37	104.3	anaerobic digester metagenome	anaerobic digester Rr	Anaerobic digester/reactor	58481	46	0.078658
NCBI	16S rRNA	SRR8587365	PRJNA513101	SAMN10696145	30.37	104.3	anaerobic digester metagenome	anaerobic digester Rt	Anaerobic digester/reactor	51108	1	0.00195664
NCBI	16S rRNA	SRR8587366	PRJNA513101	SAMN10696144	30.37	104.3	anaerobic digester metagenome	anaerobic digester Rt	Anaerobic digester/reactor	57965	1	0.00172518
NCBI	16S rRNA	SRR8587373	PRJNA513101	SAMN10696123	30.37	104.3	anaerobic digester metagenome	anaerobic digester Rt	Anaerobic digester/reactor	60631	2	0.00329864
NCBI	16S rRNA	SRR8587376	PRJNA513101	SAMN10696124	30.37	104.3	anaerobic digester metagenome	anaerobic digester Rt	Anaerobic digester/reactor	60440	3	0.0049636
NCBI	16S rRNA	SRR8587377	PRJNA513101	SAMN10696149	30.37	104.3	anaerobic digester metagenome	anaerobic digester Rr	Anaerobic digester/reactor	57293	45	0.0785436
NCBI	16S rRNA	SRR8587378	PRJNA513101	SAMN10696148	30.37	104.3	anaerobic digester metagenome	anaerobic digester Rr	Anaerobic digester/reactor	53912	23	0.0426621
NCBI	16S rRNA	SRR8587381	PRJNA513101	SAMN10696127	30.37	104.3	anaerobic digester metagenome	anaerobic digester Rt	Anaerobic digester/reactor	63303	2	0.00315941
NCBI	16S rRNA	SRR8587382	PRJNA513101	SAMN10696152	30.37	104.3	anaerobic digester metagenome	anaerobic digester Rr	Anaerobic digester/reactor	63426	61	0.0961751
NCBI	16S rRNA	SRR8587383	PRJNA513101	SAMN10696153	30.37	104.3	anaerobic digester metagenome	anaerobic digester Rr	Anaerobic digester/reactor	58429	6	0.0102689
NCBI	16S rRNA	SRR8587384	PRJNA513101	SAMN10696150	30.37	104.3	anaerobic digester metagenome	anaerobic digester Rr	Anaerobic digester/reactor	56332	32	0.0568061
NCBI	16S rRNA	SRR8587385	PRJNA513101	SAMN10696151	30.37	104.3	anaerobic digester metagenome	anaerobic digester Rr	Anaerobic digester/reactor	45881	30	0.0653865
NCBI	16S rRNA	SRR8587386	PRJNA513101	SAMN10696156	30.37	104.3	anaerobic digester metagenome	anaerobic digester Rr	Anaerobic digester/reactor	36941	4	0.0108281
NCBI	16S rRNA	SRR8587387	PRJNA513101	SAMN10696157	30.37	104.3	anaerobic digester metagenome	anaerobic digester Rr	Anaerobic digester/reactor	58190	3	0.00515553
NCBI	16S rRNA	SRR8587388	PRJNA513101	SAMN10696154	30.37	104.3	anaerobic digester metagenome	anaerobic digester Rr	Anaerobic digester/reactor	59629	14	0.0234785
NCBI	16S rRNA	SRR8587389	PRJNA513101	SAMN10696155	30.37	104.3	anaerobic digester metagenome	anaerobic digester Rr	Anaerobic digester/reactor	59711	7	0.0117231
NCBI	16S rRNA	SRR8587392	PRJNA513101	SAMN10696158	30.37	104.3	anaerobic digester metagenome	anaerobic digester Rr	Anaerobic digester/reactor	59934	4	0.00667401
NCBI	16S rRNA	SRR8587393	PRJNA513101	SAMN10696159	30.37	104.3	anaerobic digester metagenome	anaerobic digester Rr	Anaerobic digester/reactor	58388	1	0.00171268
NCBI	16S rRNA	SRR8587398	PRJNA513101	SAMN10696174	30.37	104.3	anaerobic digester metagenome	anaerobic digester Rr	Anaerobic digester/reactor	58277	1	0.00171594
NCBI	16S rRNA	SRR8587399	PRJNA513101	SAMN10696175	30.37	104.3	anaerobic digester metagenome	anaerobic digester Rr	Anaerobic digester/reactor	58168	2	0.00343832
NCBI	16S rRNA	SRR8587400	PRJNA513101	SAMN10696176	30.37	104.3	anaerobic digester metagenome	anaerobic digester Rr	Anaerobic digester/reactor	60079	2	0.00332895
NCBI	16S rRNA	SRR8587402	PRJNA513101	SAMN10696170	30.37	104.3	anaerobic digester metagenome	anaerobic digester Rr	Anaerobic digester/reactor	58041	4	0.00689168
NCBI	16S rRNA	SRR8587403	PRJNA513101	SAMN10696171	30.37	104.3	anaerobic digester metagenome	anaerobic digester Rr	Anaerobic digester/reactor	58469	2	0.00342062
NCBI	16S rRNA	SRR8587405	PRJNA513101	SAMN10696173	30.37	104.3	anaerobic digester metagenome	anaerobic digester Rr	Anaerobic digester/reactor	57820	5	0.00864753
NCBI	16S rRNA	SRR8587407	PRJNA513101	SAMN10696179	30.37	104.3	anaerobic digester metagenome	anaerobic digester Rr	Anaerobic digester/reactor	61825	17	0.027497
NCBI	16S rRNA	SRR8587410	PRJNA513101	SAMN10696163	30.37	104.3	anaerobic digester metagenome	anaerobic digester Rr	Anaerobic digester/reactor	59569	3	0.00503618
NCBI	16S rRNA	SRR8587412	PRJNA513101	SAMN10696165	30.37	104.3	anaerobic digester metagenome	anaerobic digester Rr	Anaerobic digester/reactor	58486	4	0.00683924
NCBI	16S rRNA	SRR8587413	PRJNA513101	SAMN10696164	30.37	104.3	anaerobic digester metagenome	anaerobic digester Rr	Anaerobic digester/reactor	59583	3	0.00503499
NCBI	16S rRNA	SRR8587416	PRJNA513101	SAMN10696169	30.37	104.3	anaerobic digester metagenome	anaerobic digester Rr	Anaerobic digester/reactor	58039	4	0.00689192
NCBI	16S rRNA	SRR8587417	PRJNA513101	SAMN10696168	30.37	104.3	anaerobic digester metagenome	anaerobic digester Rr	Anaerobic digester/reactor	59844	6	0.0100261
NCBI	16S rRNA	SRR8587420	PRJNA513101	SAMN10696126	30.37	104.3	anaerobic digester metagenome	anaerobic digester Rt	Anaerobic digester/reactor	63593	2	0.003145
NCBI	16S rRNA	SRR8640984	PRJNA524430	SAMN11026457	N.A.	N.A.	sludge metagenome	propionate-fed mesophilic anaerobic chemostat at high dilution rate	Anaerobic digester/reactor	12175	23	0.188912
NCBI	16S rRNA	SRR8658838	PRJNA495642	SAMN11044073	61.4991	23.7871	bioreactor sludge metagenome	anaerobic sludge	Anaerobic digester/reactor	58842	1	0.00169947
NCBI	16S rRNA	SRR8696331	PRJNA525965	SAMN11081008	N.A.	N.A.	metagenome	environment	Other-unkown	1615888	1	6.18855e-05
NCBI	16S rRNA	SRR8719759	PRJNA526528	SAMN11106938	58.397924	15.575344	bioreactor metagenome	Digestate	Anaerobic digester/reactor	24846	1	0.00402479
NCBI	16S rRNA	SRR8719768	PRJNA526528	SAMN11106938	58.397924	15.575344	bioreactor metagenome	Digestate	Anaerobic digester/reactor	32358	1	0.00309043
NCBI	16S rRNA	SRR8719773	PRJNA526528	SAMN11106938	58.397924	15.575344	bioreactor metagenome	Digestate	Anaerobic digester/reactor	71936	3	0.00417037
NCBI	16S rRNA	SRR8719782	PRJNA526528	SAMN11106938	58.397924	15.575344	bioreactor metagenome	Digestate	Anaerobic digester/reactor	38045	27	0.0709686
NCBI	16S rRNA	SRR8719787	PRJNA526528	SAMN11106938	58.397924	15.575344	bioreactor metagenome	Digestate	Anaerobic digester/reactor	48052	51	0.106135
NCBI	16S rRNA	SRR8719808	PRJNA526528	SAMN11106938	58.397924	15.575344	bioreactor metagenome	Digestate	Anaerobic digester/reactor	78209	4	0.0051145
NCBI	16S rRNA	SRR8719811	PRJNA526528	SAMN11106938	58.397924	15.575344	bioreactor metagenome	Digestate	Anaerobic digester/reactor	56933	6	0.0105387
NCBI	16S rRNA	SRR8719813	PRJNA526528	SAMN11106938	58.397924	15.575344	bioreactor metagenome	Digestate	Anaerobic digester/reactor	40246	1	0.00248472
NCBI	16S rRNA	SRR8719823	PRJNA526528	SAMN11106938	58.397924	15.575344	bioreactor metagenome	Digestate	Anaerobic digester/reactor	53370	2	0.00374742
NCBI	16S rRNA	SRR8719826	PRJNA526528	SAMN11106938	58.397924	15.575344	bioreactor metagenome	Digestate	Anaerobic digester/reactor	43776	1	0.00228436
NCBI	16S rRNA	SRR8719834	PRJNA526528	SAMN11106938	58.397924	15.575344	bioreactor metagenome	Digestate	Anaerobic digester/reactor	51047	3	0.00587694
NCBI	16S rRNA	SRR8719835	PRJNA526528	SAMN11106938	58.397924	15.575344	bioreactor metagenome	Digestate	Anaerobic digester/reactor	47121	3	0.00636659
NCBI	16S rRNA	SRR8719849	PRJNA526528	SAMN11106938	58.397924	15.575344	bioreactor metagenome	Digestate	Anaerobic digester/reactor	37330	2	0.00535762
NCBI	16S rRNA	SRR8719867	PRJNA526528	SAMN11106938	58.397924	15.575344	bioreactor metagenome	Digestate	Anaerobic digester/reactor	34543	2399	6.94497
NCBI	16S rRNA	SRR8719868	PRJNA526528	SAMN11106938	58.397924	15.575344	bioreactor metagenome	Digestate	Anaerobic digester/reactor	41878	3311	7.9063
NCBI	16S rRNA	SRR8719872	PRJNA526528	SAMN11106938	58.397924	15.575344	bioreactor metagenome	Digestate	Anaerobic digester/reactor	23143	1738	7.50983
NCBI	16S rRNA	SRR8719873	PRJNA526528	SAMN11106938	58.397924	15.575344	bioreactor metagenome	Digestate	Anaerobic digester/reactor	36535	2745	7.51334
NCBI	16S rRNA	SRR8719874	PRJNA526528	SAMN11106938	58.397924	15.575344	bioreactor metagenome	Digestate	Anaerobic digester/reactor	39059	5	0.0128011
NCBI	16S rRNA	SRR8719890	PRJNA526528	SAMN11106938	58.397924	15.575344	bioreactor metagenome	Digestate	Anaerobic digester/reactor	25415	1	0.00393468
NCBI	16S rRNA	SRR8719897	PRJNA526528	SAMN11106938	58.397924	15.575344	bioreactor metagenome	Digestate	Anaerobic digester/reactor	54292	5	0.00920946
NCBI	16S rRNA	SRR8719908	PRJNA526528	SAMN11106938	58.397924	15.575344	bioreactor metagenome	Digestate	Anaerobic digester/reactor	37320	1	0.00267953
NCBI	16S rRNA	SRR8719913	PRJNA526528	SAMN11106938	58.397924	15.575344	bioreactor metagenome	Digestate	Anaerobic digester/reactor	35350	19	0.0537482
NCBI	16S rRNA	SRR8719920	PRJNA526528	SAMN11106938	58.397924	15.575344	bioreactor metagenome	Digestate	Anaerobic digester/reactor	33368	1	0.00299688
NCBI	16S rRNA	SRR8719936	PRJNA526528	SAMN11106938	58.397924	15.575344	bioreactor metagenome	Digestate	Anaerobic digester/reactor	32300	6	0.0185759
NCBI	16S rRNA	SRR8719938	PRJNA526528	SAMN11106938	58.397924	15.575344	bioreactor metagenome	Digestate	Anaerobic digester/reactor	29797	7	0.0234923
NCBI	16S rRNA	SRR8719943	PRJNA526528	SAMN11106938	58.397924	15.575344	bioreactor metagenome	Digestate	Anaerobic digester/reactor	42259	3	0.00709908
NCBI	16S rRNA	SRR8719945	PRJNA526528	SAMN11106938	58.397924	15.575344	bioreactor metagenome	Digestate	Anaerobic digester/reactor	31851	2	0.00627924
NCBI	16S rRNA	SRR8719946	PRJNA526528	SAMN11106938	58.397924	15.575344	bioreactor metagenome	Digestate	Anaerobic digester/reactor	31007	2095	6.75654
NCBI	16S rRNA	SRR8719950	PRJNA526528	SAMN11106938	58.397924	15.575344	bioreactor metagenome	Digestate	Anaerobic digester/reactor	47964	3697	7.70786
NCBI	16S rRNA	SRR8719951	PRJNA526528	SAMN11106938	58.397924	15.575344	bioreactor metagenome	Digestate	Anaerobic digester/reactor	58250	3041	5.2206
NCBI	16S rRNA	SRR8719954	PRJNA526528	SAMN11106938	58.397924	15.575344	bioreactor metagenome	Digestate	Anaerobic digester/reactor	49935	3895	7.80014
NCBI	16S rRNA	SRR8719956	PRJNA526528	SAMN11106938	58.397924	15.575344	bioreactor metagenome	Digestate	Anaerobic digester/reactor	37498	2087	5.56563
NCBI	16S rRNA	SRR8719970	PRJNA526528	SAMN11106938	58.397924	15.575344	bioreactor metagenome	Digestate	Anaerobic digester/reactor	35226	1	0.00283881
NCBI	16S rRNA	SRR8719971	PRJNA526528	SAMN11106938	58.397924	15.575344	bioreactor metagenome	Digestate	Anaerobic digester/reactor	31226	19	0.0608467
NCBI	16S rRNA	SRR8719973	PRJNA526528	SAMN11106938	58.397924	15.575344	bioreactor metagenome	Digestate	Anaerobic digester/reactor	36197	67	0.185098
NCBI	16S rRNA	SRR900431	PRJNA207095	SAMN02191957	44.29068	-110.50983	hot springs metagenome	Hot springs (mat/sediment/water slurry)	Hot spring/sediment	20475	879	4.29304
NCBI	16S rRNA	SRR900433	PRJNA207095	SAMN02191958	44.29068	-110.50983	hot springs metagenome	Hot springs (mat/sediment/water slurry)	Hot spring/sediment	22697	644	2.83738
NCBI	16S rRNA	SRR949056	PRJNA213808	SAMN02298031	N.A.	N.A.	aquatic metagenome	petroleum reservoir	Petroleum field	55001	1	0.00181815
